# Supplementary material for: Integrating enzyme fermentation in lignocellulosic ethanol production: life-cycle assessment and techno-economic analysis
Source: Biotechnol Biofuels. 2017 Feb 23;10:51. doi: 10.1186/s13068-017-0733-0 (PMC5324314; doi:10.1186/s13068-017-0733-0)
Supplement: Supplementary file 2 — Additional file 2. Aspen Plus data for the results of mass and energy balances. The overall process is shown in the first Excel sheet, and the hierarchies (PRETREAT, YC-E-SSF, DISTILL, EVP-SEP, DRYING, COMBUST) are in the subsequent sheets. [file 13068_2017_733_MOESM2_ESM.xlsx]

## Sheet: Overall process
Stream ID	3	BEER	DRANK-HI	DRANK-LO	DRY-WWT	DST-WWT	ETOH	EVP-INC	EVP-WWT	FROM-SSF	HP-STEAM	LP-STEAM	PELLET	PRE-SSF	PRE-WWT1	PRE-WWT2	PRODUCT	RAWMTRL	SEP-DRY	SLD-FUEL	SO2-1	SO2-2	TO-DST	TO-INC	TO-STRIP	WWT-1	WWT-2	WWT-HT
Mass Flow kg/hr
WATER	120770	120770	56926.2	51303.3	713.803	12530	10.3236	4018.4	2344.33	120770	12300.8	4620.8	663.497	29810.3	11886.2	11886.2	10.3236	25000	11343.3	6245.69	0	0	120770	5097.6	120770	27474.4	25130.1	25130.1
ETHANOL	5087.68	5087.68	13.3948	12.0436	0.0397127	31.5993	5030.64	0.000662752	0.574841	5087.68	0	1.34032	0.00496896	0.138363	1.38959	1.38959	5030.64	0	2.66586	1.46784	0	0	5087.68	1.19802	5087.68	33.6034	33.0286	33.0286
FURFURAL	0	0	0	0	0	0	0	0	0	0	0	0	0	28.9776	79.6418	79.6418	0	0	0	0	0	0	0	0	0	79.6418	79.6418	79.6418
HAC	820.002	820.002	403.142	365.8	5.28316	0	0	87.9754	15.1558	820.002	0	20.6886	7.12455	375.268	96.6835	96.6835	0	0	80.5826	44.3693	0	0	820.002	36.2133	820.002	117.122	101.967	101.967
GLUCOSE	222.34	222.34	117.075	105.265	0	0	0	199.04	2.616e-17	222.34	0	0	12.8294	1947.63	3.27768e-09	3.27768e-09	0	0	23.3005	12.8294	0	0	222.34	10.4711	222.34	3.27768e-09	3.27768e-09	3.27768e-09
GALACTOS	16.2289	16.2289	8.54548	7.68345	0	0	0	14.5282	1.9094e-18	16.2289	0	0	0.936438	468.499	7.8844e-10	7.8844e-10	0	0	1.70074	0.936438	0	0	16.2289	0.7643	16.2289	7.8844e-10	7.8844e-10	7.8844e-10
MANNOS	37.7867	37.7867	19.8969	17.8898	0	0	0	33.8268	4.4458e-18	37.7867	0	0	2.18036	1963.49	3.30438e-09	3.30438e-09	0	0	3.95992	2.18036	0	0	37.7867	1.77956	37.7867	3.30438e-09	3.30438e-09	3.30438e-09
XYLOSE	852.381	852.381	448.829	403.553	1.24162e-07	0	0	763.055	3.5046e-09	852.381	0	6.25796e-07	49.1839	967.496	9.59489e-06	9.59489e-06	0	0	89.3267	49.1839	0	0	852.381	40.1428	852.381	9.72256e-06	9.71905e-06	9.71905e-06
ARABINOS	256.9	256.9	135.273	121.627	3.74214e-08	0	0	229.978	1.05626e-09	256.9	0	1.05078e-07	14.8236	300.993	2.98502e-06	2.98502e-06	0	0	26.9223	14.8236	0	0	256.9	12.0987	256.9	3.0235e-06	3.02244e-06	3.02244e-06
GLUCAN	671.613	671.613	353.643	317.969	0	0	0	33.5806	0	671.613	0	0	351.305	7513.68	0	0	0	9475	638.032	351.305	0	0	671.613	286.727	671.613	0	0	0
LIGNIN	6741	6741	3549.53	3191.47	0	0	0	337.05	0	6741	0	0	3526.06	6741	0	0	0	7000	6403.95	3526.06	0	0	6741	2877.89	6741	0	0	0
GALACTAN	0	0	0	0	0	0	0	0	0	0	0	0	0	0	0	0	0	450	0	0	0	0	0	0	0	0	0	0
MANNAN	356.424	356.424	187.678	168.746	0	0	0	17.8212	0	356.424	0	0	186.437	358.875	0	0	0	2475	338.603	186.437	0	0	356.424	152.166	356.424	0	0	0
XYLAN	26.6915	26.6915	14.0546	12.6368	0	0	0	1.33457	0	26.6915	0	0	13.9617	134.375	0	0	0	1075	25.3569	13.9617	0	0	26.6915	11.3952	26.6915	0	0	0
ARABINAN	0	0	0	0	0	0	0	0	0	0	0	0	0	0	0	0	0	325	0	0	0	0	0	0	0	0	0	0
CO2	0	0	0	0	0	0	0	0	0	0	0	0	0	0	0	0	0	0	0	0	0	0	0	0	0	0	0	0
O2	0	0	0	0	0	0	0	0	0	0	0	0	0	0	0	0	0	0	0	0	0	0	0	0	0	0	0	0
GLYCEROL	385.399	385.399	202.929	182.462	0.00949298	0	0	344.89	0.00285176	385.399	0	0.0574424	22.1775	0.057433	9.88002e-06	9.88002e-06	0	0	40.3877	22.2377	0	0	385.399	18.15	385.399	0.0123546	0.00950286	0.00950286
HMF	154.846	154.846	81.3152	73.1994	0.243957	0	0	133.282	0.127223	154.846	0	2.32572	7.39321	149.95	1.79012	1.79012	0	0	16.1926	8.91576	0	0	154.846	7.27686	154.846	2.1613	2.03408	2.03408
OTHE-WIS	0	0	0	0	0	0	0	0	0	0	0	0	0	0	0	0	0	3175	0	0	0	0	0	0	0	0	0	0
ACETATE	0	0	0	0	0	0	0	0	0	0	0	0	0	0	0	0	0	450	0	0	0	0	0	0	0	0	0	0
SOL-LIG	259	259	136.379	122.621	0	0	0	231.858	0	259	0	0	14.9448	259	0	0	0	0	27.1423	14.9448	0	0	259	12.1976	259	0	0	0
OLIG-GLU	0	0	0	0	0	0	0	0	0	0	0	0	0	0	0	0	0	0	0	0	0	0	0	0	0	0	0	0
OLIG-XYL	0	0	0	0	0	0	0	0	0	0	0	0	0	0	0	0	0	0	0	0	0	0	0	0	0	0	0	0
SEMI-VOL	0.0175596	0.0175596	0	3.9043e-28	0	0	0	0	0	0.0175596	0	0	0	0.0175596	324.982	324.982	0	325	0	0	0	0	0.0175596	0	0.0175596	324.982	324.982	324.982
C5-DEGR	0.292227	0.292227	0.049582	0.0385271	0.000203494	0	0	3.03114e-05	0.00199033	0.292227	0	0.873313	6.02613e-05	0.232504	0.641423	0.641423	0	0	0.00923355	0.00508406	0	0	0.292227	0.0041495	0.292227	0.643617	0.641626	0.641626
YEAST	504.841	504.841	265.828	239.012	0	0	0	25.242	0	504.841	0	0	264.07	0	0	0	0	0	479.599	264.07	0	0	504.841	215.529	504.841	0	0	0
ENZYME	206.956	206.956	108.975	97.9816	0	0	0	185.268	0	206.956	0	0	11.9417	0	0	0	0	0	21.6883	11.9417	0	0	206.956	9.74659	206.956	0	0	0
NH3	53.8164	53.8164	10.7904	1.49447	0.0235535	0	0	0.000268884	0.277606	53.8164	0	0.262461	0.00586665	0.0599786	0.29748	0.29748	0	0	1.28741	0.708857	0	0	53.8164	0.578554	53.8164	0.59864	0.321033	0.321033
N2	0	0	0	0	0	0	0	0	0	0	0	0	0	0	0	0	0	0	0	0	0	0	0	0	0	0	0	0
OTHER-WS	3175	3175	1671.82	1503.18	0	0	0	2842.27	0	3175	0	0	183.203	3175	0	0	0	0	332.729	183.203	0	0	3175	149.526	3175	0	0	0
FURFALKO	77.7939	77.7939	37.5997	34.191	0.477542	0	0	7.37023	1.43628	77.7939	0	20.6886	0.559102	15.7944	5.03994	5.03994	0	0	7.52342	4.14245	0	0	77.7939	3.38098	77.7939	6.95376	5.51748	5.51748
XYLITOL	96.2079	96.2079	50.6475	45.5458	0.0218957	0	0	85.9863	0.00318609	96.2079	0	0.105078	5.40621	0.104835	0.000248133	0.000248133	0	0	10.0807	5.55052	0	0	96.2079	4.53022	96.2079	0.02533	0.0221439	0.0221439
NON-VOL	249.999	249.999	131.639	118.36	0.00067193	0	0	223.797	7.74324e-05	249.999	0	0.00366138	14.4209	249.996	0.00723591	0.00723591	0	250	26.1991	14.4254	0	0	249.999	11.7737	249.999	0.00798527	0.00790784	0.00790784
C6-DEGR	0.529126	0.529126	0.278539	0.250474	0.000114728	0	0	0.471347	5.62393e-05	0.529126	0	0.527724	0.0298128	0.526978	0.000745895	0.000745895	0	0	0.0554388	0.030525	0	0	0.529126	0.0249138	0.529126	0.000916862	0.000860623	0.000860623
LEVULIN	282.867	282.867	148.892	133.897	0.0803844	0	0	251.88	0.0321646	282.867	0	0.219963	15.8153	281.639	0.508084	0.508084	0	0	29.6354	16.3174	0	0	282.867	13.3179	282.867	0.620633	0.588468	0.588468
FORMIC	154.711	154.711	80.098	72.1907	0.810825	0	0	64.8451	1.80451	154.711	0	2.22298	4.01061	107.33	6.68716	6.68716	0	0	15.9594	8.78732	0	0	154.711	7.17202	154.711	9.30249	7.49798	7.49798
SUCCINAT	102.321	102.321	53.8772	48.4427	0.00116923	0	0	91.5877	0.000235698	102.321	0	0.00733209	5.89644	0.00733138	7.3245e-07	7.3245e-07	0	0	10.7228	5.90403	0	0	102.321	4.81875	102.321	0.00140567	0.00116997	0.00116997
SO2	46.1826	46.1826	0.0133894	4.87822e-05	1.25353e-05	0	0	9.7874e-09	0.000303676	46.1826	0	0.00042825	1.37935e-06	46.1698	594.856	594.856	0	0	0.00140828	0.000775407	641.026	641.026	46.1826	0.000632871	46.1826	594.857	594.856	594.856
OLIG-MAN	0	0	0	0	0	0	0	0	0	0	0	0	0	0	0	0	0	0	0	0	0	0	0	0	0	0	0	0
PSEUDO-G	0	0	0	0	0	0	0	0	0	0	0	0	0	0	0	0	0	0	0	0	0	0	0	0	0	0	0	0
PSEUDO-X	0	0	0	0	0	0	0	0	0	0	0	0	0	0	0	0	0	0	0	0	0	0	0	0	0	0	0	0
PSEUDO-M	0	0	0	0	0	0	0	0	0	0	0	0	0	0	0	0	0	0	0	0	0	0	0	0	0	0	0	0
METHANE	0	0	0	0	0	0	0	0	0	0	0	0	0	0	0	0	0	0	0	0	0	0	0	0	0	0	0	0
BIOMASS	0	0	0	0	0	0	0	0	0	0	0	0	0	0	0	0	0	0	0	0	0	0	0	0	0	0	0	0
NO2	0	0	0	0	0	0	0	0	0	0	0	0	0	0	0	0	0	0	0	0	0	0	0	0	0	0	0	0
NO	0	0	0	0	0	0	0	0	0	0	0	0	0	0	0	0	0	0	0	0	0	0	0	0	0	0	0	0
CO	0	0	0	0	0	0	0	0	0	0	0	0	0	0	0	0	0	0	0	0	0	0	0	0	0	0	0	0
N2O	0	0	0	0	0	0	0	0	0	0	0	0	0	0	0	0	0	0	0	0	0	0	0	0	0	0	0	0
DEGR-LIG	0	0	0	0	0	0	0	0	0	0	0	0	0	0	0.0006741	0.0006741	0	0	0	0	0	0	0	0	0	0.0006741	0.0006741	0.0006741
MOLAS-WS	234.105	234.105	123.27	110.835	1.18782e-05	3.41118e-06	0	209.572	3.62375e-07	234.105	0	0	13.5082	0	0	0	0	0	24.5334	13.5083	0	0	234.105	11.0252	234.105	1.56517e-05	1.52893e-05	1.52893e-05
MYCELIA	215.857	215.857	113.661	102.195	0	0	0	10.7928	0	215.857	0	0	112.909	0	0	0	0	0	205.064	112.909	0	0	215.857	92.1542	215.857	0	0	0
MASSVFRA	0	0	0	0	0	0	0	0	0	0	1	1	0	0	0.0318228	0.0199297	0	0	0	0	1	1	0	0	0	0	0	0.0140188
MASSSFRA	0.0855794	0.0855794	0.0978903	0.0976986	0	0	0	0.352797	0	0.0855794	0	0	0.847437	0.331203	5.18588e-08	5.18588e-08	0	0.4885	0.418864	0.418864	0	0	0.0855794	0.418864	0.0855794	2.3533e-08	2.56495e-08	2.56495e-08
Total Flow kg/hr	142060	142060	65395.3	58913.9	720.795	12561.6	5040.97	10445.7	2363.75	142060	12300.8	4670.12	5504.63	54896.6	12998.8	12998.8	5040.97	50000	20226.5	11136.9	641.026	641.026	142060	9089.66	142060	28644.9	26281.2	26281.2
Temperature C	56.769	37	135.571	109.553	100.05	85.8326	35	61.9345	48.7531	37	212.476	144.628	100.987	100.449	84.3188	81.1871	34.9999	10	123.289	123.289	10	10	56.7654	123.289	78.4101	55.3471	55.9733	83.2274
Pressure bar	1.25	1.01325	3.16547	3	1.01325	1.01325	1.01325	1.01325	1.01325	1.01325	20	4	1.01325	1.01325	1.01325	1.01325	1.01325	1.01325	3	3	1.5	1.5	1.01325	3	1.25	1.01325	1.01325	1.01325
Enthalpy kW	-582030	-584810	-267320	-242550	-3100.45	-54427.4	-8428.38	-33704.2	-10310.5	-584810	-44908.2	-17041.2	-17867.7	-189800	-52623.2	-52702	-8428.38	-170060	-76072.3	-41885.9	-827.417	-827.417	-582030	-34186.4	-578910	-121380	-111070	-110230

## Sheet: PRETREAT
Stream ID	4	5	6	7	8	26	27	37	39	40	DEGR-LIG	FROM-DRY	HP-STEAM	IMPREG	LIGNIN	LP-STEAM	P-01	PREHEAT	RAWMTRL	SO2	TO-SSF	TO-WWT	TO-WWT-1	TO-WWT-2	TO-WWT-3
Mass Flow kg/hr
WATER	41414.8	1467.13	39947.7	3450.33	29810.3	33260.6	6687.08	6687.08	1013.19	4745.2	0	281.683	12300.8	25000	0	4620.8	29620.8	29620.8	25000	0	29810.3	11886.2	1467.13	4745.2	5673.89
ETHANOL	1.34032	0.354918	0.985407	0.175221	0.138363	0.313585	0.671822	0.671822	0.454718	0.817563	0	0.187624	0	0	0	1.34032	1.34032	1.34032	0	0	0.138363	1.38959	0.354918	0.817563	0.217104
FURFURAL	108.619	11.4826	97.1368	19.2814	28.9776	48.259	48.8777	48.8777	27.5136	46.7951	0	0	0	0	0	0	0	0	0	0	28.9776	79.6418	11.4826	46.7951	21.3641
HAC	470.689	13.9365	456.752	25.2933	375.268	400.561	56.1912	56.1912	5.38661	31.9424	0	1.26254	0	0	0	20.6886	20.6886	20.6886	0	0	375.268	96.6835	13.9365	31.9424	50.8046
GLUCOSE	1947.63	3.27766e-09	1947.63	2.734e-14	1947.63	1947.63	1.9719e-11	0	0	2.734e-14	0	0	0	0	0	0	0	0	0	0	1947.63	3.27768e-09	3.27766e-09	0	0
GALACTOS	468.499	7.8843e-10	468.499	6.5765e-15	468.499	468.499	4.7433e-12	0	0	6.5765e-15	0	0	0	0	0	0	0	0	0	0	468.499	7.8844e-10	7.8843e-10	0	0
MANNOS	1963.49	3.30435e-09	1963.49	2.7562e-14	1963.49	1963.49	1.9879e-11	0	0	2.7562e-14	0	0	0	0	0	0	0	0	0	0	1963.49	3.30438e-09	3.30435e-09	0	0
XYLOSE	967.496	9.07285e-06	967.496	5.45124e-09	967.496	967.496	5.16584e-07	5.16584e-07	3.4108e-18	5.45124e-09	0	2.3188e-18	0	0	0	6.25796e-07	6.25796e-07	6.25796e-07	0	0	967.496	9.59489e-06	9.07285e-06	5.45124e-09	5.16584e-07
ARABINOS	300.993	2.82261e-06	300.993	1.69591e-09	300.993	300.993	1.60712e-07	1.60712e-07	1.0611e-18	1.69591e-09	0	6.9886e-19	0	0	0	1.05078e-07	1.05078e-07	1.05078e-07	0	0	300.993	2.98502e-06	2.82261e-06	1.69591e-09	1.60712e-07
GLUCAN	7513.68	0	7513.68	0	7513.68	7513.68	0	0	0	0	0	0	0	9475	0	0	9475	9475	9475	0	7513.68	0	0	0	0
LIGNIN	6741	0	6741	0	6741	6741	0	0	0	0	0	0	0	7000	0.0006741	0	7000	7000	7000	0	6741	0	0	0	0
GALACTAN	0	0	0	0	0	0	0	0	0	0	0	0	0	450	0	0	450	450	450	0	0	0	0	0	0
MANNAN	358.875	0	358.875	0	358.875	358.875	0	0	0	0	0	0	0	2475	0	0	2475	2475	2475	0	358.875	0	0	0	0
XYLAN	134.375	0	134.375	0	134.375	134.375	0	0	0	0	0	0	0	1075	0	0	1075	1075	1075	0	134.375	0	0	0	0
ARABINAN	0	0	0	0	0	0	0	0	0	0	0	0	0	325	0	0	325	325	325	0	0	0	0	0	0
GLYCEROL	0.0574424	3.72464e-06	0.0574387	7.74264e-07	0.057433	0.0574338	4.95341e-06	4.95341e-06	9.2948e-11	1.20206e-06	0	4.27698e-07	0	0	0	0.0574424	0.0574424	0.0574424	0	0	0.057433	9.88002e-06	3.72464e-06	1.20206e-06	4.95332e-06
HMF	151.738	0.560906	151.178	0.228625	149.95	150.179	0.998749	0.998749	0.00299363	0.233457	0	0.00183825	0	0	0	2.32572	2.32572	2.32572	0	0	149.95	1.79012	0.560906	0.233457	0.995755
OTHE-WIS	0	0	0	0	0	0	0	0	0	0	0	0	0	3175	0	0	3175	3175	3175	0	0	0	0	0	0
ACETATE	0	0	0	0	0	0	0	0	0	0	0	0	0	450	0	0	450	450	450	0	0	0	0	0	0
SOL-LIG	259	0	259	0	259	259	0	0	0	0	0	0	0	0	0	0	0	0	0	0	259	0	0	0	0
SEMI-VOL	325	297.514	27.4855	0.437267	0.0175596	0.454827	27.0307	27.0307	26.9899	27.4271	0	0	0	325	0	0	325	325	325	0	0.0175596	324.982	297.514	27.4271	0.0408522
C5-DEGR	0.873313	0.0925089	0.780804	0.155	0.232504	0.387504	0.393299	0.393299	0.221573	0.377188	0	0.000614695	0	0	0	0.873313	0.873313	0.873313	0	0	0.232504	0.641423	0.0925089	0.377188	0.171726
NH3	0.262461	0.0133855	0.249075	0.0704138	0.0599786	0.130393	0.118683	0.118683	0.0774224	0.242834	0	0.0949974	0	0	0	0.262461	0.262461	0.262461	0	0	0.0599786	0.29748	0.0133855	0.242834	0.0412602
OTHER-WS	3175	0	3175	0	3175	3175	0	0	0	0	0	0	0	0	0	0	0	0	0	0	3175	0	0	0	0
FURFALKO	20.6886	0.773719	19.9149	1.25233	15.7944	17.0468	2.86814	2.86814	0.336489	1.73457	0	0.145759	0	0	0	20.6886	20.6886	20.6886	0	0	15.7944	5.03994	0.773719	1.73457	2.53165
XYLITOL	0.105078	0.000146973	0.104931	7.4034e-06	0.104835	0.104842	8.85225e-05	8.85225e-05	8.46522e-09	1.26462e-05	0	5.23428e-06	0	0	0	0.105078	0.105078	0.105078	0	0	0.104835	0.000248133	0.000146973	1.26462e-05	8.85141e-05
NON-VOL	250.004	0.00461239	249.999	0.000174527	249.996	249.997	0.00244898	0.00244898	2.28793e-09	0.000174531	0	1.58359e-09	0	250	0	0.00366138	250.004	250.004	250	0	249.996	0.00723591	0.00461239	0.000174531	0.00244898
C6-DEGR	0.527724	0.000263511	0.52746	8.26925e-05	0.526978	0.527061	0.00039963	0.00039963	9.09602e-08	8.2845e-05	0	6.15396e-08	0	0	0	0.527724	0.527724	0.527724	0	0	0.526978	0.000745895	0.000263511	8.2845e-05	0.000399539
LEVULIN	282.147	0.169107	281.977	0.0544671	281.639	281.693	0.284457	0.284457	7.88403e-05	0.054599	0	5.30424e-05	0	0	0	0.219963	0.219963	0.219963	0	0	281.639	0.508084	0.169107	0.054599	0.284378
FORMIC	113.971	0.923589	113.048	1.806	107.33	109.136	3.91188	3.91188	0.0959392	1.94762	0	0.0456891	0	0	0	2.22298	2.22298	2.22298	0	0	107.33	6.68716	0.923589	1.94762	3.81595
SUCCINAT	0.00733209	3.8138e-07	0.00733171	3.34628e-08	0.00733138	0.00733141	2.99492e-07	2.99492e-07	1.8922e-12	5.15795e-08	0	1.81148e-08	0	0	0	0.00733209	0.00733209	0.00733209	0	0	0.00733138	7.3245e-07	3.8138e-07	5.15795e-08	2.9949e-07
SO2	641.026	105.029	535.997	114.655	46.1698	160.825	375.172	375.172	300.738	415.394	0	0.000108054	0	641.026	0	0.00042825	641.026	641.026	0	641.026	46.1698	594.856	105.029	415.394	74.4342
DEGR-LIG	0	0	0	0	0	0	0	0	0	0	0.0006741	0	0	0	0	0	0	0	0	0	0	0.0006741	0	0	0
MASSVFRA	0.0169129	1	0	1	0	0	1	0.101183	1	1	0	1	1	0	0	1	0	0.00539927	0	1	0	0.0318228	0	0	0
MASSSFRA	0.268916	0	0.276683	0	0.331203	0.310747	0	0	0	0	1	0	0	0.482316	1	0	0.441593	0.441593	0.4885	0	0.331203	5.18588e-08	0	0	0
Total Flow kg/hr	67611.9	1897.98	65713.9	3613.74	54896.6	58510.3	7203.6	7203.6	1375	5272.17	0.0006741	283.422	12300.8	50641	0.0006741	4670.12	55311.2	55311.2	50000	641.026	54896.6	12998.8	1897.98	5272.17	5828.6
Temperature C	210	205	205	100.449	100.449	143.957	143.957	140	97.6917	99.785	100.449	100.05	212.476	12.4769	100.449	144.628	95.5148	95	10	10	100.449	84.3188	80	85.045	97.6917
Pressure bar	19.7775	17.5447	17.5447	1.01325	1.01325	4	4	4	1.01325	1.01325	1.01325	1.01325	20	1.01325	1.01325	4	21	2	1.01325	1.5	1.01325	1.01325	1.01325	1.01325	1.01325
Enthalpy kW	-233430	-5480.39	-227950	-12954.6	-189800	-202760	-25190.3	-28931.1	-4148.59	-18146.8	-0.0024158	-1043.57	-44908.2	-170890	-0.0024158	-17041.2	-187930	-187930	-170060	-827.417	-189800	-52623.2	-6573.25	-21267.5	-24782.5

## Sheet: YC-E-SSF
Stream ID	23	24	25	29	AIR	BROTH	CAKE	CULTFEED	DILUTE-2	ENZWAT	ES2	GASES	GASES-1	GASES-2	LIQ	LIQCAKE	MOLASSE	MOLASSE2	NH3+O2-1	NH3+O2-2	S1	S2	S3	S4	S5	S8	SLURRY	SSF-01	SSF-02	SSF-FEED	TO-CULT	TO-DST	TO-ENZ	TO-SSF	WAT
Mass Flow kg/hr
WATER	121534	121534	8663.42	8663.42	0	18070	94799.4	1	1	1	18070	0	0	0	25888.2	94799.4	160.486	0.0181	0	0	120688	25888.2	25888.2	0	0	0	120688	120841	120770	121534	8208.42	120770	17679.8	29810.3	90877.3
ETHANOL	22.2401	22.2401	1.51263	1.51263	0	3.25799	17.4695	0	0	0	3.25799	0	0	0	4.77062	17.4695	0	0	0	0	22.2401	4.77062	4.77062	0	0	0	22.2401	22.2401	5087.68	22.2401	1.51263	5087.68	3.25799	0.138363	22.1017
FURFURAL	28.9776	28.9776	1.97088	1.97088	0	4.24499	22.7617	0	0	0	4.24499	0	0	0	6.21586	22.7617	0	0	0	0	28.9776	6.21586	6.21586	0	0	0	28.9776	0	0	28.9776	1.97088	0	4.24499	28.9776	0
HAC	715.951	715.951	48.6945	48.6945	0	104.881	562.376	0	0	0	104.881	0	0	0	153.576	562.376	0	0	0	0	715.951	153.576	153.576	0	0	0	715.951	715.951	820.002	715.951	48.6945	820.002	104.881	375.268	340.684
GLUCOSE	1529.86	1529.86	0	0	0	0	1529.86	0	0	0	0	0	0	0	417.778	1529.86	492.097	0.0555	0	0	1947.63	417.778	417.778	0	0	0	1947.63	8893.61	222.34	1529.86	132.466	222.34	285.312	1947.63	1.002e-15
GALACTOS	368.003	368.003	0	0	0	0	368.003	0	0	0	0	0	0	0	100.496	368.003	0	0	0	0	468.499	100.496	100.496	0	0	0	468.499	360.643	16.2289	368.003	31.8644	16.2289	68.6312	468.499	7.3135e-17
MANNOS	1542.31	1542.31	0	0	0	0	1542.31	0	0	0	0	0	0	0	421.181	1542.31	0	0	0	0	1963.49	421.181	421.181	0	0	0	1963.49	1511.47	37.7867	1542.31	133.545	37.7867	287.636	1963.49	1.7028e-16
XYLOSE	825.766	825.766	65.8031	65.8031	0	0	759.963	0	0	0	0	0	0	0	207.534	759.963	0	0	0	0	967.496	207.534	207.534	0	0	0	967.496	947.09	852.381	825.766	65.8031	852.381	141.73	967.496	1.35225e-07
ARABINOS	256.9	256.9	20.4717	20.4717	0	0	236.429	0	0	0	0	0	0	0	64.5647	236.429	0	0	0	0	300.993	64.5647	64.5647	0	0	0	300.993	256.9	256.9	256.9	20.4717	256.9	44.0931	300.993	4.07555e-08
GLUCAN	7462.36	7462.36	23.8238	23.8238	0	0	7438.54	0	0	0	0	0	0	0	75.1368	0	0	0	0	0	0	0	75.1368	7513.68	75.1368	7438.54	7513.68	671.613	671.613	7462.36	23.8238	671.613	51.313	7513.68	0
LIGNIN	6741	6741	21.3738	21.3738	0	46.0362	6673.59	0	0	0	46.0362	0	0	0	67.41	0	0	0	0	0	0	0	67.41	6741	67.41	6673.59	6741	6741	6741	6741	21.3738	6741	46.0362	6741	0
GALACTAN	0	0	0	0	0	0	0	0	0	0	0	0	0	0	0	0	0	0	0	0	0	0	0	0	0	0	0	0	0	0	0	0	0	0	0
MANNAN	356.424	356.424	1.13789	1.13789	0	0	355.286	0	0	0	0	0	0	0	3.58875	0	0	0	0	0	0	0	3.58875	358.875	3.58875	355.286	358.875	356.424	356.424	356.424	1.13789	356.424	2.45086	358.875	0
XYLAN	133.457	133.457	0.426066	0.426066	0	0	133.031	0	0	0	0	0	0	0	1.34375	0	0	0	0	0	0	0	1.34375	134.375	1.34375	133.031	134.375	26.6915	26.6915	133.457	0.426066	26.6915	0.917684	134.375	0
ARABINAN	0	0	0	0	0	0	0	0	0	0	0	0	0	0	0	0	0	0	0	0	0	0	0	0	0	0	0	0	0	0	0	0	0	0	0
CO2	0	0	452.546	0	0	0	0	0	0	0	488.362	488.362	452.546	4964.88	0	0	0	0	0	0	0	0	0	0	0	0	0	125.863	4964.88	0	0	0	0	0	0
O2	0	0	175.303	0	1000	0	0	0	0	0	663.471	663.471	175.303	83.2451	0	0	0	0	479.982	100	0	0	0	0	0	0	0	20.0872	83.2451	0	0	0	0	0	0
GLYCEROL	0.166612	0.166612	0.0113319	0.0113319	0	0.0244073	0.130873	0	0	0	0.0244073	0	0	0	0.0357392	0.130873	0	0	0	0	0.166612	0.0357392	0.0357392	0	0	0	0.166612	0.166612	385.399	0.166612	0.0113319	385.399	0.0244073	0.057433	0.109179
HMF	154.846	154.846	10.5316	10.5316	0	22.6836	121.63	0	0	0	22.6836	0	0	0	33.2153	121.63	0	0	0	0	154.846	33.2153	33.2153	0	0	0	154.846	154.846	154.846	154.846	10.5316	154.846	22.6836	149.95	4.89548
OTHE-WIS	0	0	0	0	0	0	0	0	0	0	0	0	0	0	0	0	0	0	0	0	0	0	0	0	0	0	0	0	0	0	0	0	0	0	0
ACETATE	0	0	0	0	0	0	0	0	0	0	0	0	0	0	0	0	0	0	0	0	0	0	0	0	0	0	0	0	0	0	0	0	0	0	0
SOL-LIG	259	259	17.6156	17.6156	0	37.9414	203.443	0	0	0	37.9414	0	0	0	55.557	203.443	0	0	0	0	259	55.557	55.557	0	0	0	259	259	259	259	17.6156	259	37.9414	259	0
OLIG-GLU	0	0	0	0	0	0	0	0	0	0	0	0	0	0	0	0	0	0	0	0	0	0	0	0	0	0	0	0	0	0	0	0	0	0	0
OLIG-XYL	0	0	0	0	0	0	0	0	0	0	0	0	0	0	0	0	0	0	0	0	0	0	0	0	0	0	0	0	0	0	0	0	0	0	0
SEMI-VOL	0.0175596	0.0175596	0.0011943	0.0011943	0	0.00257235	0.013793	0	0	0	0.00257235	0	0	0	0.00376665	0.013793	0	0	0	0	0.0175596	0.00376665	0.00376665	0	0	0	0.0175596	0.0175596	0.0175596	0.0175596	0.0011943	0.0175596	0.00257235	0.0175596	0
C5-DEGR	0.292227	0.292227	0.0198754	0.0198754	0	0.0428089	0.229543	0	0	0	0.0428089	0	0	0	0.0626843	0.229543	0	0	0	0	0.292227	0.0626843	0.0626843	0	0	0	0.292227	0.292227	0.292227	0.292227	0.0198754	0.292227	0.0428089	0.232504	0.0597226
YEAST	394.986	394.986	394.986	394.986	0	0	0	0	0	0	0	0	0	0	0	0	0	0	0	0	0	0	0	0	0	0	0	504.841	504.841	394.986	0	504.841	0	0	0
ENZYME	206.956	206.956	0	0	0	206.956	0	0	0	0	206.956	0	0	0	0	0	0	0	0	0	0	0	0	0	0	0	0	206.956	206.956	206.956	0	206.956	0	0	0
NH3	46.7212	46.7212	39.3879	39.3879	1000	0	7.33332	0	0	0	919.609	919.609	0	0	2.00261	7.33332	0	0	85.1528	20	9.33593	2.00261	2.00261	0	0	0	9.33593	53.8164	53.8164	46.7212	0.634972	53.8164	1.36764	0.0599786	9.27595
N2	0	0	0	0	0	0	0	0	0	0	0	0	0	0	0	0	0	0	0	0	0	0	0	0	0	0	0	0	0	0	0	0	0	0	0
OTHER-WS	3175	3175	215.944	215.944	0	465.112	2493.95	0	0	0	465.112	0	0	0	681.056	2493.95	0	0	0	0	3175	681.056	681.056	0	0	0	3175	3175	3175	3175	215.944	3175	465.112	3175	0
FURFALKO	48.2083	48.2083	3.27883	3.27883	0	7.06213	37.8674	0	0	0	7.06213	0	0	0	10.341	37.8674	0	0	0	0	48.2083	10.341	10.341	0	0	0	48.2083	77.7939	77.7939	48.2083	3.27883	77.7939	7.06213	15.7944	32.4139
XYLITOL	0.227178	0.227178	0.0154512	0.0154512	0	0.0332797	0.178447	0	0	0	0.0332797	0	0	0	0.048731	0.178447	0	0	0	0	0.227178	0.048731	0.048731	0	0	0	0.227178	0.227178	96.2079	0.227178	0.0154512	96.2079	0.0332797	0.104835	0.122343
NON-VOL	249.999	249.999	17.0034	17.0034	0	36.6229	196.373	0	0	0	36.6229	0	0	0	53.6263	196.373	0	0	0	0	249.999	53.6263	53.6263	0	0	0	249.999	249.999	249.999	249.999	17.0034	249.999	36.6229	249.996	0.00297932
C6-DEGR	0.529126	0.529126	0.0359878	0.0359878	0	0.0775126	0.415625	0	0	0	0.0775126	0	0	0	0.113501	0.415625	0	0	0	0	0.529126	0.113501	0.113501	0	0	0	0.529126	0.529126	0.529126	0.529126	0.0359878	0.529126	0.0775126	0.526978	0.00214792
LEVULIN	282.867	282.867	19.2388	19.2388	0	41.4377	222.19	0	0	0	41.4377	0	0	0	60.6766	222.19	0	0	0	0	282.867	60.6766	60.6766	0	0	0	282.867	282.867	282.867	282.867	19.2388	282.867	41.4377	281.639	1.22857
FORMIC	154.711	154.711	10.5225	10.5225	0	22.6639	121.525	0	0	0	22.6639	0	0	0	33.1864	121.525	0	0	0	0	154.711	33.1864	33.1864	0	0	0	154.711	154.711	154.711	154.711	10.5225	154.711	22.6639	107.33	47.3813
SUCCINAT	0.0163838	0.0163838	0.00111433	0.00111433	0	0.0024001	0.0128694	0	0	0	0.0024001	0	0	0	0.00351443	0.0128694	0	0	0	0	0.0163838	0.00351443	0.00351443	0	0	0	0.0163838	0.0163838	102.321	0.0163838	0.00111433	102.321	0.0024001	0.00733138	0.00905249
SO2	46.1826	46.1826	3.14105	3.14105	0	6.76538	36.2762	0	0	0	6.76538	0	0	0	9.90643	36.2762	0	0	0	0	46.1826	9.90643	9.90643	0	0	0	46.1826	46.1826	46.1826	46.1826	3.14105	46.1826	6.76538	46.1698	0.0127881
OLIG-MAN	0	0	0	0	0	0	0	0	0	0	0	0	0	0	0	0	0	0	0	0	0	0	0	0	0	0	0	0	0	0	0	0	0	0	0
PSEUDO-G	0	0	0	0	0	0	0	0	0	0	0	0	0	0	0	0	0	0	0	0	0	0	0	0	0	0	0	0	0	0	0	0	0	0	0
PSEUDO-X	0	0	0	0	0	0	0	0	0	0	0	0	0	0	0	0	0	0	0	0	0	0	0	0	0	0	0	0	0	0	0	0	0	0	0
PSEUDO-M	0	0	0	0	0	0	0	0	0	0	0	0	0	0	0	0	0	0	0	0	0	0	0	0	0	0	0	0	0	0	0	0	0	0	0
METHANE	0	0	0	0	0	0	0	0	0	0	0	0	0	0	0	0	0	0	0	0	0	0	0	0	0	0	0	0	0	0	0	0	0	0	0
BIOMASS	0	0	0	0	0	0	0	0	0	0	0	0	0	0	0	0	0	0	0	0	0	0	0	0	0	0	0	0	0	0	0	0	0	0	0
NO2	0	0	0	0	0	0	0	0	0	0	0	0	0	0	0	0	0	0	0	0	0	0	0	0	0	0	0	0	0	0	0	0	0	0	0
NO	0	0	0	0	0	0	0	0	0	0	0	0	0	0	0	0	0	0	0	0	0	0	0	0	0	0	0	0	0	0	0	0	0	0	0
CO	0	0	0	0	0	0	0	0	0	0	0	0	0	0	0	0	0	0	0	0	0	0	0	0	0	0	0	0	0	0	0	0	0	0	0
N2O	0	0	0	0	0	0	0	0	0	0	0	0	0	0	0	0	0	0	0	0	0	0	0	0	0	0	0	0	0	0	0	0	0	0	0
DEGR-LIG	0	0	0	0	0	0	0	0	0	0	0	0	0	0	0	0	0	0	0	0	0	0	0	0	0	0	0	0	0	0	0	0	0	0	0
MOLAS-WS	234.105	234.105	234.079	234.079	0	0.0264001	1.56617e-05	0	0	0	0.0264001	0	0	0	1.58199e-07	0	234.079	0.0264	0	0	0	0	1.58199e-07	1.58199e-05	1.58199e-07	1.56617e-05	1.58199e-05	234.105	234.105	234.105	5.01605e-08	234.105	1.08039e-07	0	1.58199e-05
MYCELIA	215.857	215.857	0	0	0	215.857	0	0	0	0	215.857	0	0	0	0	0	0	0	0	0	0	0	0	0	0	0	0	215.857	215.857	215.857	0	215.857	0	0	0
MASSVFRA	0	0	0.0342691	0	1	0	0	0	0	0	0.0402429	1	1	1	0	0	0	0	1	1	0	0	0	0	0	0	0	0	0	0	0	0	0	0	0
MASSSFRA	0.128889	0.128889	0.0646703	0.0688074	0	0.0503791	0.14674	0	0	0	0.0454942	0	0	0	0.0311831	0.0261172	0	0	0	0	0.0261172	0.0261172	0.0311831	1	1	1	0.124336	0.0826426	0.0826426	0.128889	0.0311831	0.0855794	0.0311831	0.331203	0
Total Flow kg/hr	146988	146988	10442.3	9814.45	2000	19291.8	117881	1	1	1	21363.2	2071.44	627.849	5048.13	28351.6	103280	886.661	0.1	565.135	120	131484	28204.1	28351.6	14747.9	147.479	14600.5	146232	147108	147108	146988	8989.5	142060	19362.1	54896.6	91335.6
Temperature C	57.2073	37	30	30	25	30	64.4992	10	10	10	30	30	30	37	30	64.4992	10	10	30	37	64.4992	64.4992	64.4992	64.4992	64.4992	64.4992	64.4992	37	37	37	30	37	30	100.449	49
Pressure bar	1	1	1.01325	1.01325	1	1	1	1	1	1	1	1	1.01325	1.01325	1	1	1	1	1.01325	1.01325	1	1	1	1	1	1	1	1.01325	1.01325	1	1	1.01325	1	1.01325	1
Enthalpy kW	-592820	-595650	-41567.1	-40451.9	-749.848	-82157.8	-470200	-4.42134	-4.42134	-4.42134	-84811	-1898.53	-1123.37	-12318.4	-119620	-433050	-2121.91	-0.239315	-62.982	-14.5472	-551310	-118260	-118630	-37526.4	-375.264	-37151.2	-588840	-596000	-597100	-595650	-37929.3	-584810	-81694.4	-189800	-399030

## Sheet: DISTILL
Stream ID	2	6	8	13	93-PROC	100-PROC	D-A-2	D-A-3	D-B-3	DEST-HI	DEST-LO	DRANK-HI	DRANK-LO	ETHANOL	FEED-HI	FEED-LO	FEED-REC	IMPURE-A	IMPURE-B	LO-BTMS	REC-BTMS	REGEN-1	REGEN-2	REGEN-3	S1	S2	TO-DEHYD	TO-HI	TO-LO	TO-STRIP	TO-WWT
Mass Flow kg/hr
WATER	6666.2	5874.15	499.539	10.3236	509.862	10.3236	63592.4	6666.2	5874.15	6666.2	5874.15	56926.2	51303.3	10.3236	63592.4	57177.4	13039.9	0	0	51303.3	12530	499.539	499.539	499.539	6666.2	120770	509.862	63592.4	57177.4	120770	12530
ETHANOL	2665.57	2396.67	1257.66	5030.64	6288.3	5030.64	2678.96	2665.57	2396.67	2665.57	2396.67	13.3948	12.0436	5030.64	2678.96	2408.72	6319.9	0	0	12.0436	31.5993	1257.66	1257.66	1257.66	2665.57	5087.68	6288.3	2678.96	2408.72	5087.68	31.5993
HAC	0	0	0	0	0	0	431.779	0	0	28.637	22.4231	403.142	365.8	0	431.779	388.223	0	28.637	22.4231	365.8	0	0	0	0	0	820.002	0	431.779	388.223	820.002	0
GLUCOSE	0	0	0	0	0	0	117.075	0	0	8.8887e-14	1.6827e-15	117.075	105.265	0	117.075	105.265	0	0	0	105.265	0	0	0	0	0	222.34	0	117.075	105.265	222.34	0
GALACTOS	0	0	0	0	0	0	8.54548	0	0	6.488e-15	1.2282e-16	8.54548	7.68345	0	8.54548	7.68345	0	0	0	7.68345	0	0	0	0	0	16.2289	0	8.54548	7.68345	16.2289	0
MANNOS	0	0	0	0	0	0	19.8969	0	0	1.5106e-14	2.8597e-16	19.8969	17.8898	0	19.8969	17.8898	0	0	0	17.8898	0	0	0	0	0	37.7867	0	19.8969	17.8898	37.7867	0
XYLOSE	0	0	0	0	0	0	448.829	0	0	3.40613e-08	2.35452e-09	448.829	403.553	0	448.829	403.553	0	3.40613e-08	2.35452e-09	403.553	0	0	0	0	0	852.381	0	448.829	403.553	852.381	0
ARABINOS	0	0	0	0	0	0	135.273	0	0	1.02658e-08	7.0963e-10	135.273	121.627	0	135.273	121.627	0	1.02658e-08	7.0963e-10	121.627	0	0	0	0	0	256.9	0	135.273	121.627	256.9	0
GLUCAN	0	0	0	0	0	0	353.643	0	0	0	0	353.643	317.969	0	353.643	317.969	0	0	0	317.969	0	0	0	0	0	671.613	0	353.643	317.969	671.613	0
LIGNIN	0	0	0	0	0	0	3549.53	0	0	0	0	3549.53	3191.47	0	3549.53	3191.47	0	0	0	3191.47	0	0	0	0	0	6741	0	3549.53	3191.47	6741	0
GALACTAN	0	0	0	0	0	0	0	0	0	0	0	0	0	0	0	0	0	0	0	0	0	0	0	0	0	0	0	0	0	0	0
MANNAN	0	0	0	0	0	0	187.678	0	0	0	0	187.678	168.746	0	187.678	168.746	0	0	0	168.746	0	0	0	0	0	356.424	0	187.678	168.746	356.424	0
XYLAN	0	0	0	0	0	0	14.0546	0	0	0	0	14.0546	12.6368	0	14.0546	12.6368	0	0	0	12.6368	0	0	0	0	0	26.6915	0	14.0546	12.6368	26.6915	0
ARABINAN	0	0	0	0	0	0	0	0	0	0	0	0	0	0	0	0	0	0	0	0	0	0	0	0	0	0	0	0	0	0	0
GLYCEROL	0	0	0	0	0	0	202.935	0	0	0.00593032	0.00226615	202.929	182.462	0	202.935	182.464	0	0.00593032	0.00226615	182.462	0	0	0	0	0	385.399	0	202.935	182.464	385.399	0
HMF	0	0	0	0	0	0	81.5354	0	0	0.220205	0.110924	81.3152	73.1994	0	81.5354	73.3104	0	0.220205	0.110924	73.1994	0	0	0	0	0	154.846	0	81.5354	73.3104	154.846	0
OTHE-WIS	0	0	0	0	0	0	0	0	0	0	0	0	0	0	0	0	0	0	0	0	0	0	0	0	0	0	0	0	0	0	0
SOL-LIG	0	0	0	0	0	0	136.379	0	0	0	0	136.379	122.621	0	136.379	122.621	0	0	0	122.621	0	0	0	0	0	259	0	136.379	122.621	259	0
SEMI-VOL	0	0	0	0	0	0	0.0092462	0	0	0.00924621	0.00831349	0	3.9043e-28	0	0.0092462	0.00831348	0	0.00924621	0.00831349	0	0	0	0	0	0	0.0175596	0	0.0092462	0.00831348	0.0175596	0
C5-DEGR	0	0	0	0	0	0	0.153875	0	0	0.104293	0.0998252	0.049582	0.0385271	0	0.153875	0.138352	0	0.104293	0.0998252	0.0385271	0	0	0	0	0	0.292227	0	0.153875	0.138352	0.292227	0
YEAST	0	0	0	0	0	0	265.828	0	0	0	0	265.828	239.012	0	265.828	239.012	0	0	0	239.012	0	0	0	0	0	504.841	0	265.828	239.012	504.841	0
ENZYME	0	0	0	0	0	0	108.975	0	0	0	0	108.975	97.9816	0	108.975	97.9816	0	0	0	97.9816	0	0	0	0	0	206.956	0	108.975	97.9816	206.956	0
NH3	0	0	0	0	0	0	28.3375	0	0	17.5471	23.9844	10.7904	1.49447	0	28.3375	25.4789	0	17.5471	23.9844	1.49447	0	0	0	0	0	53.8164	0	28.3375	25.4789	53.8164	0
OTHER-WS	0	0	0	0	0	0	1671.82	0	0	0	0	1671.82	1503.18	0	1671.82	1503.18	0	0	0	1503.18	0	0	0	0	0	3175	0	1671.82	1503.18	3175	0
FURFALKO	0	0	0	0	0	0	40.9631	0	0	3.36338	2.63985	37.5997	34.191	0	40.9631	36.8308	0	3.36338	2.63985	34.191	0	0	0	0	0	77.7939	0	40.9631	36.8308	77.7939	0
XYLITOL	0	0	0	0	0	0	50.6591	0	0	0.0116234	0.0030127	50.6475	45.5458	0	50.6591	45.5488	0	0.0116234	0.0030127	45.5458	0	0	0	0	0	96.2079	0	50.6591	45.5488	96.2079	0
NON-VOL	0	0	0	0	0	0	131.639	0	0	0.000340425	7.8299e-05	131.639	118.36	0	131.639	118.36	0	0.000340425	7.8299e-05	118.36	0	0	0	0	0	249.999	0	131.639	118.36	249.999	0
C6-DEGR	0	0	0	0	0	0	0.278616	0	0	7.67302e-05	3.54576e-05	0.278539	0.250474	0	0.278616	0.25051	0	7.67302e-05	3.54576e-05	0.250474	0	0	0	0	0	0.529126	0	0.278616	0.25051	0.529126	0
LEVULIN	0	0	0	0	0	0	148.946	0	0	0.0542011	0.0235141	148.892	133.897	0	148.946	133.921	0	0.0542011	0.0235141	133.897	0	0	0	0	0	282.867	0	148.946	133.921	282.867	0
FORMIC	0	0	0	0	0	0	81.4645	0	0	1.36655	1.05601	80.098	72.1907	0	81.4645	73.2467	0	1.36655	1.05601	72.1907	0	0	0	0	0	154.711	0	81.4645	73.2467	154.711	0
SUCCINAT	0	0	0	0	0	0	53.8779	0	0	0.000656721	0.000204668	53.8772	48.4427	0	53.8779	48.4428	0	0.000656721	0.000204668	48.4427	0	0	0	0	0	102.321	0	53.8779	48.4428	102.321	0
SO2	0	0	0	0	0	0	24.3179	0	0	24.3045	21.8647	0.0133894	4.87822e-05	0	24.3179	21.8648	0	24.3045	21.8647	4.87822e-05	0	0	0	0	0	46.1826	0	24.3179	21.8648	46.1826	0
MASSVFRA	0	0	0	1	1	1	0	1	0.991264	1	1	0	0	0	0	0	0.0300805	0.992149	0.999053	0	0	1	0	0	0	0	1	0	0	0	0
MASSSFRA	0	0	0	0	0	0	0.0855794	0	0	0	0	0.0978903	0.0976986	0	0.0855794	0.0855794	0	0	0	0.0976986	0	0	0	0	0	0.0855794	0	0.0855794	0.0855794	0.0855794	0
Total Flow kg/hr	9331.77	8270.83	1757.2	5040.97	6798.16	5040.97	74802.7	9331.77	8270.83	9407.4	8343.04	65395.3	58913.9	5040.97	74802.7	67256.9	19359.8	75.625	72.2162	58913.9	12561.6	1757.2	1757.2	1757.2	9331.77	142060	6798.16	74802.7	67256.9	142060	12561.6
Temperature C	115.479	90.1254	65.3448	66.1149	50.345	75.345	80.1907	129.05	102.042	128.863	101.887	135.571	109.553	35	128.648	101.698	78.1905	129.05	102.042	109.789	85.8176	75.345	51.7595	51.8119	90	80.1741	75.345	80.1741	80.1741	78.4101	85.8326
Pressure bar	3	1.25	0.8	0.3	0.3	0.3	3	3	1.25	3	1.25	3.16547	3	1.01325	3	1.25	0.8	3	1.25	1.41547	0.603369	0.3	0.3	0.8	3	1.25	0.3	1.25	1.25	1.25	1.01325
Enthalpy kW	-32987.2	-29372.7	-4246.8	-7085.49	-10750	-7064.23	-304690	-28215.4	-25065.7	-28315.8	-25113.4	-267320	-242550	-8428.38	-300790	-272440	-66865.3	-107.101	-95.0936	-242550	-54427.7	-3607.05	-4268.15	-4268.05	-33245.8	-578650	-10671.2	-304690	-273960	-578910	-54427.4

## Sheet: EVP-SEP
Stream ID	2	4	6	7	8NEW	57	CONDREC	DRANK-HI	DRANK-LO	F-COND	F-STEAM	FILTER	FLASH2	FLASH3	FLASH4	FROM-SSF	IND-COND	K-02B	K-2	K-03A2	K-03B	K-3	K-04A2	K-04A3	K-4	K-05B	K-5	LIQ-FRAC	S1	S2	SYRUP	TEMP-1	TEMP-2	TEMP-3	TEMP-4	TEMP-5	TO-DRY	TO-DST	TO-EFF-1	TO-EFF-3	TO-EFF-4	TO-EFF-5	TO-WWT	V-1-2	V-02B	V-2-3	V-03B	V-3-4	V-04B
Mass Flow kg/hr
WATER	70296.8	96887.2	96887.2	82577.6	22572	22572	90524.5	56926.2	51303.3	14679.6	14679.6	108230	432.78	894.199	1404.14	120770	92868.8	13876.8	14309.6	30916.2	30022	17039.4	49628.1	48223.9	19606	70296.8	22072.9	96887.2	120770	22572	4018.4	96887.2	82577.6	65971	47259.1	26590.4	11343.3	120770	96887.2	65971	47259.1	26590.4	2344.33	14309.6	17039.4	16606.7	19606	18711.8	22072.9
ETHANOL	22.7378	22.7725	22.7725	7.5343	0.0340618	0.0340618	22.197	13.3948	12.0436	0	0	25.4384	4.1433	5.49813	5.79846	5087.68	22.7719	11.0949	15.2382	20.8644	15.3663	9.76945	22.4322	16.6337	7.06591	22.7378	6.10411	22.7725	5087.68	0.0340618	0.000662752	22.7725	7.5343	1.90815	0.34037	0.0347246	2.66586	5087.68	22.7725	1.90815	0.34037	0.0347246	0.574841	15.2382	9.76945	5.62615	7.06591	1.56778	6.10411
FURFURAL	0	0	0	0	0	0	0	0	0	0	0	0	0	0	0	0	0	0	0	0	0	0	0	0	0	0	0	0	0	0	0	0	0	0	0	0	0	0	0	0	0	0	0	0	0	0	0	0	0
HAC	384.743	688.359	688.359	615.644	215.641	215.641	585.228	403.142	365.8	0	0	768.942	1.42176	2.73628	4.01723	820.002	600.384	71.2934	72.7152	157.729	154.993	86.4358	258.04	254.023	103.047	384.743	130.72	688.359	820.002	215.641	87.9754	688.359	615.644	530.63	430.319	303.617	80.5826	820.002	688.359	530.63	430.319	303.617	15.1558	72.7152	86.4358	85.014	103.047	100.311	130.72
GLUCOSE	8.4982e-16	199.04	199.04	199.04	1.8647e-16	0	1.0101e-15	117.075	105.265	0	0	222.34	0	0	0	222.34	1.0363e-15	0	2.2566e-13	0	0	3.7534e-14	0	0	5.6934e-15	8.4982e-16	8.4982e-16	199.04	222.34	1.8647e-16	199.04	199.04	199.04	199.04	199.04	199.04	23.3005	222.34	199.04	199.04	199.04	199.04	2.616e-17	2.2566e-13	3.7534e-14	3.7534e-14	5.6934e-15	5.6934e-15	8.4982e-16
GALACTOS	6.203e-17	14.5282	14.5282	14.5282	1.3611e-17	0	7.3731e-17	8.54548	7.68345	0	0	16.2289	0	0	0	16.2289	7.5641e-17	0	1.6471e-14	0	0	2.7397e-15	0	0	4.1557e-16	6.203e-17	6.203e-17	14.5282	16.2289	1.3611e-17	14.5282	14.5282	14.5282	14.5282	14.5282	14.5282	1.70074	16.2289	14.5282	14.5282	14.5282	14.5282	1.9094e-18	1.6471e-14	2.7397e-15	2.7397e-15	4.1557e-16	4.1557e-16	6.203e-17
MANNOS	1.4443e-16	33.8268	33.8268	33.8268	3.1691e-17	0	1.7167e-16	19.8969	17.8898	0	0	37.7867	0	0	0	37.7867	1.7612e-16	0	3.835e-14	0	0	6.3789e-15	0	0	9.676e-16	1.4443e-16	1.4443e-16	33.8268	37.7867	3.1691e-17	33.8268	33.8268	33.8268	33.8268	33.8268	33.8268	3.95992	37.7867	33.8268	33.8268	33.8268	33.8268	4.4458e-18	3.835e-14	6.3789e-15	6.3789e-15	9.676e-16	9.676e-16	1.4443e-16
XYLOSE	1.36126e-07	763.055	763.055	763.055	2.70609e-09	2.70609e-09	1.35328e-07	448.829	403.553	0	0	852.381	4.4656e-19	1.2216e-19	2.3506e-20	852.381	1.38832e-07	9.06243e-08	9.06243e-08	1.21895e-07	1.21895e-07	3.12703e-08	1.32369e-07	1.32369e-07	1.04738e-08	1.36126e-07	3.7575e-09	763.055	852.381	2.70609e-09	763.055	763.055	763.055	763.055	763.055	763.055	89.3267	852.381	763.055	763.055	763.055	763.055	3.5046e-09	9.06243e-08	3.12703e-08	3.12703e-08	1.04738e-08	1.04738e-08	3.7575e-09
ARABINOS	4.10272e-08	229.978	229.978	229.978	8.1559e-10	8.1559e-10	4.07865e-08	135.273	121.627	0	0	256.9	1.3459e-19	3.6817e-20	7.0844e-21	256.9	4.18428e-08	2.73134e-08	2.73134e-08	3.6738e-08	3.6738e-08	9.4246e-09	3.98947e-08	3.98947e-08	3.15672e-09	4.10272e-08	1.13248e-09	229.978	256.9	8.1559e-10	229.978	229.978	229.978	229.978	229.978	229.978	26.9223	256.9	229.978	229.978	229.978	229.978	1.05626e-09	2.73134e-08	9.4246e-09	9.4246e-09	3.15672e-09	3.15672e-09	1.13248e-09
GLUCAN	0	33.5806	33.5806	33.5806	0	0	0	353.643	317.969	0	0	671.613	0	0	0	671.613	0	0	0	0	0	0	0	0	0	0	0	33.5806	671.613	0	33.5806	33.5806	33.5806	33.5806	33.5806	33.5806	638.032	671.613	33.5806	33.5806	33.5806	33.5806	0	0	0	0	0	0	0
LIGNIN	0	337.05	337.05	337.05	0	0	0	3549.53	3191.47	0	0	6741	0	0	0	6741	0	0	0	0	0	0	0	0	0	0	0	337.05	6741	0	337.05	337.05	337.05	337.05	337.05	337.05	6403.95	6741	337.05	337.05	337.05	337.05	0	0	0	0	0	0	0
GALACTAN	0	0	0	0	0	0	0	0	0	0	0	0	0	0	0	0	0	0	0	0	0	0	0	0	0	0	0	0	0	0	0	0	0	0	0	0	0	0	0	0	0	0	0	0	0	0	0	0	0
MANNAN	0	17.8212	17.8212	17.8212	0	0	0	187.678	168.746	0	0	356.424	0	0	0	356.424	0	0	0	0	0	0	0	0	0	0	0	17.8212	356.424	0	17.8212	17.8212	17.8212	17.8212	17.8212	17.8212	338.603	356.424	17.8212	17.8212	17.8212	17.8212	0	0	0	0	0	0	0
XYLAN	0	1.33457	1.33457	1.33457	0	0	0	14.0546	12.6368	0	0	26.6915	0	0	0	26.6915	0	0	0	0	0	0	0	0	0	0	0	1.33457	26.6915	0	1.33457	1.33457	1.33457	1.33457	1.33457	1.33457	25.3569	26.6915	1.33457	1.33457	1.33457	1.33457	0	0	0	0	0	0	0
ARABINAN	0	0	0	0	0	0	0	0	0	0	0	0	0	0	0	0	0	0	0	0	0	0	0	0	0	0	0	0	0	0	0	0	0	0	0	0	0	0	0	0	0	0	0	0	0	0	0	0	0
CO2	0	0	0	0	0	0	0	0	0	0	0	0	0	0	0	0	0	0	0	0	0	0	0	0	0	0	0	0	0	0	0	0	0	0	0	0	0	0	0	0	0	0	0	0	0	0	0	0	0
O2	0	0	0	0	0	0	0	0	0	0	0	0	0	0	0	0	0	0	0	0	0	0	0	0	0	0	0	0	0	0	0	0	0	0	0	0	0	0	0	0	0	0	0	0	0	0	0	0	0
GLYCEROL	0.0610741	345.003	345.003	344.987	0.0518962	0.0518962	0.110119	202.929	182.462	0	0	385.391	8.73386e-08	9.53368e-08	7.5755e-08	385.399	0.11297	0.0164468	0.0164469	0.0314073	0.0314072	0.0149604	0.0454966	0.0454966	0.0140894	0.0610741	0.0155775	345.003	385.399	0.0518962	344.89	345.003	344.987	344.972	344.958	344.942	40.3877	385.399	345.003	344.972	344.958	344.942	0.00285176	0.0164469	0.0149604	0.0149603	0.0140894	0.0140893	0.0155775
HMF	3.41212	138.322	138.322	137.583	1.62774	1.62774	4.91263	81.3152	73.1994	0	0	154.515	0.000563922	0.000815471	0.000896094	154.846	5.03986	0.738677	0.739241	1.51601	1.51519	0.777328	2.36594	2.36505	0.850753	3.41212	1.04707	138.322	154.846	1.62774	133.282	138.322	137.583	136.806	135.956	134.91	16.1926	154.846	138.322	136.806	135.956	134.91	0.127223	0.739241	0.777328	0.776764	0.850753	0.849937	1.04707
OTHE-WIS	0	0	0	0	0	0	0	0	0	0	0	0	0	0	0	0	0	0	0	0	0	0	0	0	0	0	0	0	0	0	0	0	0	0	0	0	0	0	0	0	0	0	0	0	0	0	0	0	0
ACETATE	0	0	0	0	0	0	0	0	0	0	0	0	0	0	0	0	0	0	0	0	0	0	0	0	0	0	0	0	0	0	0	0	0	0	0	0	0	0	0	0	0	0	0	0	0	0	0	0	0
SOL-LIG	0	231.858	231.858	231.858	0	0	0	136.379	122.621	0	0	259	0	0	0	259	0	0	0	0	0	0	0	0	0	0	0	231.858	259	0	231.858	231.858	231.858	231.858	231.858	231.858	27.1423	259	231.858	231.858	231.858	231.858	0	0	0	0	0	0	0
OLIG-GLU	0	0	0	0	0	0	0	0	0	0	0	0	0	0	0	0	0	0	0	0	0	0	0	0	0	0	0	0	0	0	0	0	0	0	0	0	0	0	0	0	0	0	0	0	0	0	0	0	0
OLIG-XYL	0	0	0	0	0	0	0	0	0	0	0	0	0	0	0	0	0	0	0	0	0	0	0	0	0	0	0	0	0	0	0	0	0	0	0	0	0	0	0	0	0	0	0	0	0	0	0	0	0
SEMI-VOL	0	0	0	0	0	0	0	0	3.9043e-28	0	0	4.6552e-16	0	0	0	0.0175596	0	0	0	0	0	0	0	0	0	0	0	0	0.0175596	0	0	0	0	0	0	0	0	0.0175596	0	0	0	0	0	0	0	0	0	0	0
C5-DEGR	0.0782996	0.0788756	0.0788756	0.0359078	0.00054572	0.00054572	0.076855	0.049582	0.0385271	0	0	0.0881092	0.00826294	0.0123394	0.0135929	0.292227	0.0788453	0.0347048	0.0429678	0.0659728	0.0536334	0.0312679	0.075445	0.0618521	0.0218116	0.0782996	0.0164475	0.0788756	0.292227	0.00054572	3.03114e-05	0.0788756	0.0359078	0.0129027	0.00343057	0.000576031	0.00923355	0.292227	0.0788756	0.0129027	0.00343057	0.000576031	0.00199033	0.0429678	0.0312679	0.023005	0.0218116	0.00947221	0.0164475
YEAST	0	25.242	25.242	25.242	0	0	0	265.828	239.012	0	0	504.841	0	0	0	504.841	0	0	0	0	0	0	0	0	0	0	0	25.242	504.841	0	25.242	25.242	25.242	25.242	25.242	25.242	479.599	504.841	25.242	25.242	25.242	25.242	0	0	0	0	0	0	0
ENZYME	0	185.268	185.268	185.268	0	0	0	108.975	97.9816	0	0	206.956	0	0	0	206.956	0	0	0	0	0	0	0	0	0	0	0	185.268	206.956	0	185.268	185.268	185.268	185.268	185.268	185.268	21.6883	206.956	185.268	185.268	185.268	185.268	0	0	0	0	0	0	0
NH3	10.9696	10.9974	10.9974	5.21404	0.0275846	0.0275846	10.7196	10.7904	1.49447	0	0	12.2848	1.20905	2.25775	3.03475	53.8164	10.9972	4.57434	5.78339	9.32512	7.06737	4.75078	10.6768	7.64208	3.60946	10.9696	3.3275	10.9974	53.8164	0.0275846	0.000268884	10.9974	5.21404	1.67231	0.320601	0.0278535	1.28741	53.8164	10.9974	1.67231	0.320601	0.0278535	0.277606	5.78339	4.75078	3.54173	3.60946	1.35171	3.3275
N2	0	0	0	0	0	0	0	0	0	0	0	0	0	0	0	0	0	0	0	0	0	0	0	0	0	0	0	0	0	0	0	0	0	0	0	0	0	0	0	0	0	0	0	0	0	0	0	0	0
OTHER-WS	0	2842.27	2842.27	2842.27	0	0	0	1671.82	1503.18	0	0	3175	0	0	0	3175	0	0	0	0	0	0	0	0	0	0	0	2842.27	3175	0	2842.27	2842.27	2842.27	2842.27	2842.27	2842.27	332.729	3175	2842.27	2842.27	2842.27	2842.27	0	0	0	0	0	0	0
FURFALKO	40.2784	64.2673	64.2673	55.9873	16.6187	16.6187	55.4607	37.5997	34.191	0	0	71.7907	0.205965	0.392802	0.569892	77.7939	56.897	8.07395	8.27992	17.62	17.2272	9.54601	28.1047	27.5348	10.8775	40.2784	12.7436	64.2673	77.7939	16.6187	7.37023	64.2673	55.9873	46.6473	36.1626	23.9889	7.52342	77.7939	64.2673	46.6473	36.1626	23.9889	1.43628	8.27992	9.54601	9.34005	10.8775	10.4847	12.7436
XYLITOL	0.089551	86.1125	86.1125	86.0799	0.0366632	0.0366632	0.123028	50.6475	45.5458	0	0	96.1933	1.10237e-06	8.64847e-07	4.91609e-07	96.2079	0.126214	0.0326868	0.0326879	0.0564092	0.0564083	0.0237223	0.0741406	0.0741401	0.0177323	0.089551	0.0154108	86.1125	96.2079	0.0366632	85.9863	86.1125	86.0799	86.0561	86.0384	86.023	10.0807	96.2079	86.1125	86.0561	86.0384	86.023	0.00318609	0.0326879	0.0237223	0.0237212	0.0177323	0.0177314	0.0154108
NON-VOL	0.00238606	223.8	223.8	223.799	0.000681365	0.000681365	0.00298999	131.639	118.36	0	0	249.999	3.3396e-10	2.3598e-10	1.166e-10	249.999	0.00306742	0.000944632	0.000944633	0.00159217	0.00159217	0.000647537	0.00203897	0.00203897	0.000446802	0.00238606	0.000347089	223.8	249.999	0.000681365	223.797	223.8	223.799	223.798	223.798	223.798	26.1991	249.999	223.8	223.798	223.798	223.798	7.74324e-05	0.000944633	0.000647537	0.000647536	0.000446802	0.000446801	0.000347089
C6-DEGR	0.000977466	0.473575	0.473575	0.473356	0.00125041	0.00125041	0.00217164	0.278539	0.250474	0	0	0.529014	1.24954e-08	1.63226e-08	1.62527e-08	0.529126	0.00222788	0.00021829	0.000218303	0.000437845	0.000437828	0.000219554	0.000672738	0.000672721	0.000234909	0.000977466	0.000304745	0.473575	0.529126	0.00125041	0.471347	0.473575	0.473356	0.473137	0.472902	0.472597	0.0554388	0.529126	0.473575	0.473137	0.472902	0.472597	5.62393e-05	0.000218303	0.000219554	0.000219542	0.000234909	0.000234893	0.000304745
LEVULIN	0.638473	253.154	253.154	253	0.635702	0.635702	1.24201	148.892	133.897	0	0	282.789	1.1301e-05	1.37703e-05	1.22651e-05	282.867	1.27418	0.154073	0.154085	0.304582	0.304569	0.150509	0.457059	0.457047	0.15249	0.638473	0.181426	253.154	282.867	0.635702	251.88	253.154	253	252.849	252.697	252.516	29.6354	282.867	253.154	252.849	252.697	252.516	0.0321646	0.154085	0.150509	0.150498	0.15249	0.152477	0.181426
FORMIC	26.5731	136.329	136.329	132.55	44.9111	44.9111	69.6797	80.098	72.1907	0	0	152.289	0.0177534	0.0359158	0.0571352	154.711	71.4843	3.76159	3.77934	8.6859	8.64998	4.92431	15.4452	15.3881	6.79521	26.5731	11.1851	136.329	154.711	44.9111	64.8451	136.329	132.55	127.643	120.884	109.756	15.9594	154.711	136.329	127.643	120.884	109.756	1.80451	3.77934	4.92431	4.90656	6.79521	6.75929	11.1851
SUCCINAT	0.00583228	91.5971	91.5971	91.5952	0.00350472	0.00350472	0.00910131	53.8772	48.4427	0	0	102.32	3.69878e-09	3.40862e-09	2.30596e-09	102.321	0.00933701	0.00185108	0.00185108	0.0033432	0.00334319	0.00149212	0.00459509	0.00459509	0.0012519	0.00583228	0.00123719	91.5971	102.321	0.00350472	91.5877	91.5971	91.5952	91.5937	91.5925	91.5912	10.7228	102.321	91.5971	91.5937	91.5925	91.5912	0.000235698	0.00185108	0.00149212	0.00149212	0.0012519	0.0012519	0.00123719
SO2	0.0120274	0.0120299	0.0120299	0.00345809	2.49924e-06	2.49924e-06	0.0117262	0.0133894	4.87822e-05	0	0	0.0134381	0.00304545	0.00466175	0.00574381	46.1826	0.0120299	0.00552637	0.00857182	0.0113914	0.00672966	0.00586504	0.0119667	0.00622291	0.00523707	0.0120274	0.00580449	0.0120299	46.1826	2.49924e-06	9.7874e-09	0.0120299	0.00345809	0.000638501	6.3186e-05	2.50902e-06	0.00140828	46.1826	0.0120299	0.000638501	6.3186e-05	2.50902e-06	0.000303676	0.00857182	0.00586504	0.00281959	0.00523707	0.000575315	0.00580449
OLIG-MAN	0	0	0	0	0	0	0	0	0	0	0	0	0	0	0	0	0	0	0	0	0	0	0	0	0	0	0	0	0	0	0	0	0	0	0	0	0	0	0	0	0	0	0	0	0	0	0	0	0
PSEUDO-G	0	0	0	0	0	0	0	0	0	0	0	0	0	0	0	0	0	0	0	0	0	0	0	0	0	0	0	0	0	0	0	0	0	0	0	0	0	0	0	0	0	0	0	0	0	0	0	0	0
PSEUDO-X	0	0	0	0	0	0	0	0	0	0	0	0	0	0	0	0	0	0	0	0	0	0	0	0	0	0	0	0	0	0	0	0	0	0	0	0	0	0	0	0	0	0	0	0	0	0	0	0	0
PSEUDO-M	0	0	0	0	0	0	0	0	0	0	0	0	0	0	0	0	0	0	0	0	0	0	0	0	0	0	0	0	0	0	0	0	0	0	0	0	0	0	0	0	0	0	0	0	0	0	0	0	0
METHANE	0	0	0	0	0	0	0	0	0	0	0	0	0	0	0	0	0	0	0	0	0	0	0	0	0	0	0	0	0	0	0	0	0	0	0	0	0	0	0	0	0	0	0	0	0	0	0	0	0
BIOMASS	0	0	0	0	0	0	0	0	0	0	0	0	0	0	0	0	0	0	0	0	0	0	0	0	0	0	0	0	0	0	0	0	0	0	0	0	0	0	0	0	0	0	0	0	0	0	0	0	0
NO2	0	0	0	0	0	0	0	0	0	0	0	0	0	0	0	0	0	0	0	0	0	0	0	0	0	0	0	0	0	0	0	0	0	0	0	0	0	0	0	0	0	0	0	0	0	0	0	0	0
NO	0	0	0	0	0	0	0	0	0	0	0	0	0	0	0	0	0	0	0	0	0	0	0	0	0	0	0	0	0	0	0	0	0	0	0	0	0	0	0	0	0	0	0	0	0	0	0	0	0
CO	0	0	0	0	0	0	0	0	0	0	0	0	0	0	0	0	0	0	0	0	0	0	0	0	0	0	0	0	0	0	0	0	0	0	0	0	0	0	0	0	0	0	0	0	0	0	0	0	0
N2O	0	0	0	0	0	0	0	0	0	0	0	0	0	0	0	0	0	0	0	0	0	0	0	0	0	0	0	0	0	0	0	0	0	0	0	0	0	0	0	0	0	0	0	0	0	0	0	0	0
DEGR-LIG	0	0	0	0	0	0	0	0	0	0	0	0	0	0	0	0	0	0	0	0	0	0	0	0	0	0	0	0	0	0	0	0	0	0	0	0	0	0	0	0	0	0	0	0	0	0	0	0	0
MOLAS-WS	1.40105e-05	209.572	209.572	209.572	3.44719e-07	3.44719e-07	1.39928e-05	123.27	110.835	0	0	234.105	1.7255e-14	5.04e-15	1.0355e-15	234.105	1.43552e-05	9.10303e-06	9.10303e-06	1.24028e-05	1.24028e-05	3.29972e-06	1.35677e-05	1.35677e-05	1.16495e-06	1.40105e-05	4.42769e-07	209.572	234.105	3.44719e-07	209.572	209.572	209.572	209.572	209.572	209.572	24.5334	234.105	209.572	209.572	209.572	209.572	3.62375e-07	9.10303e-06	3.29972e-06	3.29972e-06	1.16495e-06	1.16495e-06	4.42769e-07
MYCELIA	0	10.7928	10.7928	10.7928	0	0	0	113.661	102.195	0	0	215.857	0	0	0	215.857	0	0	0	0	0	0	0	0	0	0	0	10.7928	215.857	0	10.7928	10.7928	10.7928	10.7928	10.7928	10.7928	205.064	215.857	10.7928	10.7928	10.7928	10.7928	0	0	0	0	0	0	0
MASSVFRA	0	0	0	0.0288288	0	0	0	0	0	0	1	0	1	1	1	0	0	0	0	2.3976e-08	0	0	9.0099e-09	0	0	0	0	0	0	0	0	0.138507	0.186423	0.258164	0.384727	0.686289	0	0	0	0.0272307	0.0260247	0.0306019	0	1	1	1	1	1	1
MASSSFRA	0	0.0354062	0.0354062	0.0410987	0	0	0	0.0978903	0.0976986	0	0	0.0977995	0	0	0	0.0855794	0	0	0	0	0	0	0	0	0	0	0	0.0354062	0.0855794	0	0.352797	0.0354062	0.0410987	0.0505161	0.0680961	0.110676	0.418864	0.0855794	0.0354062	0.0505161	0.0680961	0.110676	0	0	0	0	0	0	0
Total Flow kg/hr	70786.4	104084	104084	89667.3	22851.6	22851.6	91274.2	65395.3	58913.9	14679.6	14679.6	124309	439.789	905.137	1417.64	142060	93638	13976.6	14416.4	31132.4	30227.3	17155.9	49965.8	48548.2	19738.5	70786.4	22238.2	104084	142060	22851.6	10445.7	104084	89667.3	72951.2	54117.9	33297.3	20226.5	142060	104084	72951.2	54117.9	33297.3	2363.75	14416.4	17155.9	16716.1	19738.5	18833.4	22238.2
Temperature C	80.8098	123.288	123.289	112.573	60.1208	60.1142	48.7531	135.571	109.553	143.689	143.689	123.29	112.261	96.7049	80.8055	37	48.7531	112.261	127.799	112.284	96.7049	112.303	96.7181	80.8055	96.7384	49.3273	80.8193	123.289	39.3273	47	61.9345	128.161	112.615	97.0568	81.2522	61.8908	123.289	56.7654	128.108	96.9932	81.1041	60.4111	48.7531	128.161	112.595	112.615	97.0271	97.0568	81.2016
Pressure bar	0.4906	2.5381	3	1.5509	1.01325	0.2	1.01325	3.16547	3	4	4	3	1.5509	0.9025	0.4906	1.01325	1.01325	1.5509	2.5381	1.5509	0.9025	1.5509	0.9025	0.4906	0.9025	0.4906	0.4906	3	1.01325	1.01325	1.01325	2.5381	1.5509	0.9025	0.4906	0.2	3	1.01325	2.5381	0.9025	0.4906	0.2	1.01325	2.5381	1.5509	1.5509	0.9025	0.9025	0.4906
Enthalpy kW	-306460	-433800	-433800	-371620	-99208.6	-99209.2	-398130	-267320	-242550	-62688.9	-53960.8	-509860	-1605.92	-3319.53	-5217.95	-584810	-408440	-59988.2	-61594.2	-133640	-130320	-73650.1	-215420	-210210	-85105.2	-308910	-96254.2	-433800	-584480	-99531.6	-33704.2	-424490	-362890	-290850	-209060	-118030	-76072.3	-582030	-433210	-301440	-221480	-132250	-10310.5	-52866	-63054.7	-61448.7	-72691.4	-69371.7	-82031.7
[truncated: 8 more columns]

## Sheet: DRYING
Stream ID	1	2	2-STEAM	28	42	45	46	48	140-DEG	DRY-01	DRY-CAP	DRY-HEAT	DRY-LOOP	FROM-SEP	SLD-FUEL	ST-REC-C	ST-REC-H	TO-HX-P3	TO-WWT	TO-WWT-A	TO-WWT-B
Mass Flow kg/hr
WATER	879.147	215.65	5092.47	505.682	6245.69	54545.3	53666.1	48299.6	6245.69	54545.3	5366.61	274.154	48299.6	6245.69	663.497	4586.78	4586.78	281.683	713.803	274.154	505.682
ETHANOL	0.0222434	0.0172744	1.37175	0.136215	1.46784	14.4782	14.456	13.0104	1.46784	14.4782	1.4456	0.0738468	13.0104	1.46784	0.00496896	1.23554	1.23554	0.187624	0.0397127	0.0738468	0.136215
HAC	8.45101	1.32645	34.084	3.38454	44.3693	367.639	359.188	323.27	44.3693	367.639	35.9188	1.83471	323.27	44.3693	7.12455	30.6994	30.6994	1.26254	5.28316	1.83471	3.38454
GLUCOSE	12.8294	5.4781e-16	4.1086e-12	4.0799e-13	12.8294	12.8294	4.3298e-11	3.897e-11	12.8294	12.8294	4.3298e-12	2.2119e-13	3.897e-11	12.8294	12.8294	3.7007e-12	3.7007e-12	0	0	2.2119e-13	0
GALACTOS	0.936438	3.9986e-17	2.999e-13	2.978e-14	0.936438	0.936438	3.1604e-12	2.8445e-12	0.936438	0.936438	3.1604e-13	1.6145e-14	2.8445e-12	0.936438	0.936438	2.7012e-13	2.7012e-13	0	0	1.6145e-14	0
MANNOS	2.18036	9.3101e-17	6.9826e-13	6.9338e-14	2.18036	2.18036	7.3585e-12	6.623e-12	2.18036	2.18036	7.3585e-13	3.7592e-14	6.623e-12	2.18036	2.18036	6.2893e-13	6.2893e-13	0	0	3.7592e-14	0
XYLOSE	49.1839	8.1948e-10	8.05446e-07	7.99808e-08	49.1839	49.1839	8.48806e-06	7.63957e-06	49.1839	49.1839	8.48806e-07	4.33621e-08	7.63957e-06	49.1839	49.1839	7.25465e-07	7.25465e-07	2.3188e-18	1.24162e-07	4.33621e-08	7.99808e-08
ARABINOS	14.8236	2.4698e-10	2.42754e-07	2.41055e-08	14.8236	14.8236	2.55823e-06	2.3025e-06	14.8236	14.8236	2.55823e-07	1.30689e-08	2.3025e-06	14.8236	14.8236	2.18649e-07	2.18649e-07	6.9886e-19	3.74214e-08	1.30689e-08	2.41055e-08
GLUCAN	351.305	0	0	0	351.305	351.305	0	0	351.305	351.305	0	0	0	351.305	351.305	0	0	0	0	0	0
LIGNIN	3526.06	0	0	0	3526.06	3526.06	0	0	3526.06	3526.06	0	0	0	3526.06	3526.06	0	0	0	0	0	0
GALACTAN	0	0	0	0	0	0	0	0	0	0	0	0	0	0	0	0	0	0	0	0	0
MANNAN	186.437	0	0	0	186.437	186.437	0	0	186.437	186.437	0	0	0	186.437	186.437	0	0	0	0	0	0
XYLAN	13.9617	0	0	0	13.9617	13.9617	0	0	13.9617	13.9617	0	0	0	13.9617	13.9617	0	0	0	0	0	0
ARABINAN	0	0	0	0	0	0	0	0	0	0	0	0	0	0	0	0	0	0	0	0	0
GLYCEROL	22.1783	0.000858395	0.0563877	0.00559931	22.2377	22.7726	0.594234	0.534833	22.2377	22.7726	0.0594233	0.0030357	0.534833	22.2377	22.1775	0.0507884	0.0507884	4.27698e-07	0.00949298	0.0030357	0.00559931
HMF	7.42188	0.0286674	1.41787	0.140795	8.91576	22.3639	14.9421	13.4482	8.91576	22.3639	1.49421	0.0763326	13.4482	8.91576	7.39321	1.27708	1.27708	0.00183825	0.243957	0.0763326	0.140795
OTHE-WIS	0	0	0	0	0	0	0	0	0	0	0	0	0	0	0	0	0	0	0	0	0
SEMI-VOL	0	0	0	0	0	0	0	0	0	0	0	0	0	0	0	0	0	0	0	0	0
C5-DEGR	0.000163426	0.000103164	0.00466928	0.000463659	0.00508406	0.0493698	0.0492064	0.0442857	0.00508406	0.0493698	0.00492064	0.000251366	0.0442857	0.00508406	6.02613e-05	0.00420562	0.00420562	0.000614695	0.000203494	0.000251366	0.000463659
YEAST	264.07	0	0	0	264.07	264.07	0	0	264.07	264.07	0	0	0	264.07	264.07	0	0	0	0	0	0
ENZYME	11.9417	0	0	0	11.9417	11.9417	0	0	11.9417	11.9417	0	0	0	11.9417	11.9417	0	0	0	0	0	0
NH3	0.0250527	0.0191861	0.648875	0.0644332	0.708857	6.86311	6.83806	6.15426	0.708857	6.86311	0.683806	0.0349315	6.15426	0.708857	0.00586665	0.584441	0.584441	0.0949974	0.0235535	0.0349315	0.0644332
OTHER-WS	183.203	0	0	0	183.203	183.203	0	0	183.203	183.203	0	0	0	183.203	183.203	0	0	0	0	0	0
FURFALKO	0.679133	0.120031	3.28644	0.326343	4.14245	35.3127	34.6336	31.1703	4.14245	35.3127	3.46336	0.176926	31.1703	4.14245	0.559102	2.96009	2.96009	0.145759	0.477542	0.176926	0.326343
XYLITOL	5.40731	0.00109774	0.135852	0.0134901	5.55052	6.83896	1.43165	1.28844	5.55052	6.83896	0.143165	0.00731319	1.28844	5.55052	5.40621	0.122362	0.122362	5.23428e-06	0.0218957	0.00731319	0.0134901
NON-VOL	14.4209	2.9021e-05	0.00419829	0.000416891	14.4254	14.4652	0.044243	0.0398203	14.4254	14.4652	0.00442431	0.00022602	0.0398203	14.4254	14.4209	0.0037814	0.0037814	1.58359e-09	0.00067193	0.00022602	0.000416891
C6-DEGR	0.0298261	1.32735e-05	0.000662931	6.58291e-05	0.030525	0.0368123	0.00698619	0.00628735	0.030525	0.0368123	0.000698619	3.56869e-05	0.00628735	0.030525	0.0298128	0.000597102	0.000597102	6.15396e-08	0.000114728	3.56869e-05	6.58291e-05
LEVULIN	15.824	0.00869799	0.468468	0.0465188	16.3174	20.7608	4.93687	4.44339	16.3174	20.7608	0.493687	0.0252206	4.44339	16.3174	15.8153	0.421949	0.421949	5.30424e-05	0.0803844	0.0252206	0.0465188
FORMIC	4.20042	0.189808	4.35372	0.432325	8.78732	50.0814	45.881	41.2941	8.78732	50.0814	4.5881	0.234382	41.2941	8.78732	4.01061	3.9214	3.9214	0.0456891	0.810825	0.234382	0.432325
SUCCINAT	5.89652	7.7066e-05	0.00713213	0.00070822	5.90403	5.97168	0.0751607	0.0676474	5.90403	5.97168	0.00751608	0.000383966	0.0676474	5.90403	5.89644	0.00642391	0.00642391	1.81148e-08	0.00116923	0.000383966	0.00070822
SO2	1.08733e-05	9.49392e-06	0.000725479	7.20401e-05	0.000775407	0.00765622	0.00764535	0.00688081	0.000775407	0.00765622	0.000764535	3.90554e-05	0.00688081	0.000775407	1.37935e-06	0.000653439	0.000653439	0.000108054	1.25353e-05	3.90554e-05	7.20401e-05
MASSVFRA	0	1	1	1	0	0.904428	1	1	0	0.859268	1	1	1	0	0	0	1	1	0	0	0
MASSSFRA	0.815245	0	0	0	0.418864	0.0779144	0	0	0.418864	0.0779144	0	0	0	0.418864	0.847437	0	0	0	0	0	0
Total Flow kg/hr	5721.99	217.362	5138.31	510.234	11136.9	59871.2	54149.2	48734.3	11136.9	59871.2	5414.92	276.622	48734.3	11136.9	5504.63	4628.07	4628.07	283.422	720.795	276.622	510.234
Temperature C	144.69	100.987	144.69	144.69	123.275	144.69	144.69	200	139.99	144.048	144.69	144.69	144.69	123.289	100.987	95	144.69	100.05	100.05	143.718	143.718
Pressure bar	4	1.01325	4	4	4	4	4	4	4	4	4	4	4	3	1.01325	4	4	1.01325	1.01325	4	4
Enthalpy kW	-18667.4	-799.709	-18795.3	-1866.37	-41885.9	-216740	-198070	-176630	-41722.1	-218350	-19807.1	-1011.85	-178260	-41885.9	-17867.7	-19940.7	-16928.9	-1043.57	-3100.45	-1175.7	-2168.61

## Sheet: COMBUST
Stream ID	1	2	4-BAR	7	10	11-BAR	15	20-BAR	220-DEGR	AIR-COLD	AIR-HOT	BIOGAS	BURNFEED	BURNPROD	COND-04	COND20	FLUE-GAS	HOT-GAS	INLET	MAKE-UP	OUTLET	S1	S2	S3	S5	S6	S7	SAT-04	SAT-20	SH-STEAM	SLD-FUEL	SLUDGE	STEAM-04	STEAM-20	SYRUP	TO-HT2	TO-SAT20	TO-TANK1
Mass Flow kg/hr
WATER	12342.8	566.644	26409.3	16327.8	38710.4	26409.3	12342.8	43443.6	43443.6	566.644	566.644	14.48	9409.96	16327.8	26367.7	6186.35	16327.8	16327.8	14149.4	12342.8	38710.4	26409.2	4733.1	4733.1	43443.6	10	10	26409.2	18487.5	43443.6	5097.6	279.471	26409.2	17034.2	4018.4	26409.3	1453.24	0.0639634
ETHANOL	0	0	0	0	0	0	0	0	0	0	0	0	1.19868	0	0	0	0	0	1.19868	0	0	0	0	0	0	0	0	0	0	0	1.19802	0	0	0	0.000662752	0	0	0
HAC	0	0	0	0	0	0	0	0	0	0	0	0	124.189	0	0	0	0	0	124.189	0	0	0	0	0	0	0	0	0	0	0	36.2133	0	0	0	87.9754	0	0	0
GLUCOSE	0	0	0	0	0	0	0	0	0	0	0	0	209.511	0	0	0	0	0	209.511	0	0	0	0	0	0	0	0	0	0	0	10.4711	0	0	0	199.04	0	0	0
GALACTOS	0	0	0	0	0	0	0	0	0	0	0	0	15.2925	0	0	0	0	0	15.2925	0	0	0	0	0	0	0	0	0	0	0	0.7643	0	0	0	14.5282	0	0	0
MANNOS	0	0	0	0	0	0	0	0	0	0	0	0	35.6063	0	0	0	0	0	35.6063	0	0	0	0	0	0	0	0	0	0	0	1.77956	0	0	0	33.8268	0	0	0
XYLOSE	0	0	0	0	0	0	0	0	0	0	0	0	803.197	0	0	0	0	0	803.197	0	0	0	0	0	0	0	0	0	0	0	40.1428	0	0	0	763.055	0	0	0
ARABINOS	0	0	0	0	0	0	0	0	0	0	0	0	242.077	0	0	0	0	0	242.077	0	0	0	0	0	0	0	0	0	0	0	12.0987	0	0	0	229.978	0	0	0
GLUCAN	0	0	0	0	0	0	0	0	0	0	0	0	320.308	0	0	0	0	0	0	0	0	0	0	0	0	0	0	0	0	0	286.727	0	0	0	33.5806	0	0	0
LIGNIN	0	0	0	0	0	0	0	0	0	0	0	0	3214.94	0	0	0	0	0	0	0	0	0	0	0	0	0	0	0	0	0	2877.89	0	0	0	337.05	0	0	0
GALACTAN	0	0	0	0	0	0	0	0	0	0	0	0	0	0	0	0	0	0	0	0	0	0	0	0	0	0	0	0	0	0	0	0	0	0	0	0	0	0
MANNAN	0	0	0	0	0	0	0	0	0	0	0	0	169.987	0	0	0	0	0	0	0	0	0	0	0	0	0	0	0	0	0	152.166	0	0	0	17.8212	0	0	0
XYLAN	0	0	0	0	0	0	0	0	0	0	0	0	12.7298	0	0	0	0	0	0	0	0	0	0	0	0	0	0	0	0	0	11.3952	0	0	0	1.33457	0	0	0
ARABINAN	0	0	0	0	0	0	0	0	0	0	0	0	0	0	0	0	0	0	0	0	0	0	0	0	0	0	0	0	0	0	0	0	0	0	0	0	0	0
CO2	0	49.2635	0	16084.5	0	0	0	0	0	49.2635	49.2635	166.52	166.52	16084.5	0	0	16084.5	16084.5	11150.3	0	0	0	0	0	0	0	0	0	0	0	0	0	0	0	0	0	0	0
O2	0	20208.4	0	5410.94	0	0	0	0	0	20208.4	20208.4	0	0	5410.94	0	0	5410.94	5410.94	9549.8	0	0	0	0	0	0	0	0	0	0	0	0	0	0	0	0	0	0	0
GLYCEROL	0	0	0	0	0	0	0	0	0	0	0	0	363.04	0	0	0	0	0	363.04	0	0	0	0	0	0	0	0	0	0	0	18.15	0	0	0	344.89	0	0	0
HMF	0	0	0	0	0	0	0	0	0	0	0	0	140.559	0	0	0	0	0	140.559	0	0	0	0	0	0	0	0	0	0	0	7.27686	0	0	0	133.282	0	0	0
OTHE-WIS	0	0	0	0	0	0	0	0	0	0	0	0	0	0	0	0	0	0	0	0	0	0	0	0	0	0	0	0	0	0	0	0	0	0	0	0	0	0
SOL-LIG	0	0	0	0	0	0	0	0	0	0	0	0	244.055	0	0	0	0	0	0	0	0	0	0	0	0	0	0	0	0	0	12.1976	0	0	0	231.858	0	0	0
C5-DEGR	0	0	0	0	0	0	0	0	0	0	0	0	0.00417981	0	0	0	0	0	0.00417981	0	0	0	0	0	0	0	0	0	0	0	0.0041495	0	0	0	3.03114e-05	0	0	0
YEAST	0	0	0	0	0	0	0	0	0	0	0	0	240.77	0	0	0	0	0	0	0	0	0	0	0	0	0	0	0	0	0	215.529	0	0	0	25.242	0	0	0
ENZYME	0	0	0	97.5072	0	0	0	0	0	0	0	0	195.014	97.5072	0	0	97.5072	97.5072	97.5072	0	0	0	0	0	0	0	0	0	0	0	9.74659	0	0	0	185.268	0	0	0
NH3	0	0	0	0	0	0	0	0	0	0	0	0	0.578823	0	0	0	0	0	0.578823	0	0	0	0	0	0	0	0	0	0	0	0.578554	0	0	0	0.000268884	0	0	0
N2	0	67780.5	0	67839	0	0	0	0	0	67780.5	67780.5	0	0	67839	0	0	67839	67839	67852.2	0	0	0	0	0	0	0	0	0	0	0	0	0	0	0	0	0	0	0
OTHER-WS	0	0	0	2991.8	0	0	0	0	0	0	0	0	2991.8	2991.8	0	0	2991.8	2991.8	2991.8	0	0	0	0	0	0	0	0	0	0	0	149.526	0	0	0	2842.27	0	0	0
FURFALKO	0	0	0	0	0	0	0	0	0	0	0	0	10.7512	0	0	0	0	0	10.7512	0	0	0	0	0	0	0	0	0	0	0	3.38098	0	0	0	7.37023	0	0	0
XYLITOL	0	0	0	0	0	0	0	0	0	0	0	0	90.5165	0	0	0	0	0	90.5165	0	0	0	0	0	0	0	0	0	0	0	4.53022	0	0	0	85.9863	0	0	0
NON-VOL	0	0	0	117.785	0	0	0	0	0	0	0	0	235.571	117.785	0	0	117.785	117.785	235.571	0	0	0	0	0	0	0	0	0	0	0	11.7737	0	0	0	223.797	0	0	0
C6-DEGR	0	0	0	0	0	0	0	0	0	0	0	0	0.496261	0	0	0	0	0	0.496261	0	0	0	0	0	0	0	0	0	0	0	0.0249138	0	0	0	0.471347	0	0	0
LEVULIN	0	0	0	0	0	0	0	0	0	0	0	0	265.198	0	0	0	0	0	265.198	0	0	0	0	0	0	0	0	0	0	0	13.3179	0	0	0	251.88	0	0	0
FORMIC	0	0	0	0	0	0	0	0	0	0	0	0	72.0171	0	0	0	0	0	72.0171	0	0	0	0	0	0	0	0	0	0	0	7.17202	0	0	0	64.8451	0	0	0
SUCCINAT	0	0	0	0	0	0	0	0	0	0	0	0	96.4065	0	0	0	0	0	96.4065	0	0	0	0	0	0	0	0	0	0	0	4.81875	0	0	0	91.5877	0	0	0
SO2	0	0	0	4.08809	0	0	0	0	0	0	0	0	0.00063288	4.08809	0	0	4.08809	4.08809	4.08809	0	0	0	0	0	0	0	0	0	0	0	0.000632871	0	0	0	9.7874e-09	0	0	0
METHANE	0	0	0	0	0	0	0	0	0	0	0	181	181	0	0	0	0	0	181	0	0	0	0	0	0	0	0	0	0	0	0	0	0	0	0	0	0	0
BIOMASS	0	0	0	0	0	0	0	0	0	0	0	0	119.773	0	0	0	0	0	0	0	0	0	0	0	0	0	0	0	0	0	0	119.773	0	0	0	0	0	0
NO2	0	0	0	0.16986	0	0	0	0	0	0	0	0	0	0.169859	0	0	0.16986	0.169859	0	0	0	0	0	0	0	0	0	0	0	0	0	0	0	0	0	0	0	0
NO	0	0	0	29.2771	0	0	0	0	0	0	0	0	0	29.277	0	0	29.2771	29.277	0	0	0	0	0	0	0	0	0	0	0	0	0	0	0	0	0	0	0	0
CO	0	0	0	0.0226324	0	0	0	0	0	0	0	0	0	0.0226322	0	0	0.0226324	0.0226322	0	0	0	0	0	0	0	0	0	0	0	0	0	0	0	0	0	0	0	0
N2O	0	0	0	0.00217298	0	0	0	0	0	0	0	0	0	0.00217297	0	0	0.00217298	0.00217297	0	0	0	0	0	0	0	0	0	0	0	0	0	0	0	0	0	0	0	0
MOLAS-WS	0	0	0	0	0	0	0	0	0	0	0	0	220.597	0	0	0	0	0	220.597	0	0	0	0	0	0	0	0	0	0	0	11.0252	0	0	0	209.572	0	0	0
MYCELIA	0	0	0	0	0	0	0	0	0	0	0	0	102.947	0	0	0	0	0	0	0	0	0	0	0	0	0	0	0	0	0	92.1542	0	0	0	10.7928	0	0	0
MASSVFRA	0	1	0.999998	0.971633	0	1	0	1	0	1	1	1	0.026001	0.971633	0	0	0.971633	0.971633	0.971633	0	0	1	0	0	0	0	1	1	0.999	1	0	0	1	1	0	1	0	0
MASSSFRA	0	0	0	0.0283675	0	0	0	0	0	0	0	0	0.375054	0.0283675	0	0	0.0283675	0.0283675	0.0283675	0	0	0	0	0	0	0	0	0	0	0	0.418864	0.3	0	0	0.352797	0	0	0
Total Flow kg/hr	12342.8	88604.9	26409.3	108903	38710.4	26409.3	12342.8	43443.6	43443.6	88604.9	88604.9	362	20296.6	108903	26367.7	6186.35	108903	108903	108903	12342.8	38710.4	26409.2	4733.1	4733.1	43443.6	10	10	26409.2	18487.5	43443.6	9089.66	399.244	26409.2	17034.2	10445.7	26409.3	1453.24	0.0639634
Temperature C	73.6792	30.4623	143.689	227.68	123.693	213.629	73.7888	276.88	217.682	10	139.856	51.2862	82.8873	1085.29	143.689	212.476	149.86	363.12	724.072	10	122.341	143.689	212.476	214.114	134.515	10	143.689	143.689	212.476	470	123.289	20	143.689	276.88	61.9345	276.88	212.476	143.689
Pressure bar	1.01325	1.26325	4	1.01325	91	11	4	20	91	1.01325	1.26325	1.01325	1.01325	1.01325	4	20	1.01325	1.01325	1.01325	1.01325	4	4	20	91	91	1	4	4	20	91	3	1.01325	4	20	1.01325	20	20	4
Enthalpy kW	-53731.8	-2106.33	-97078.2	-103350	-166200	-96143.8	-53729.5	-156690	-181030	-2617.8	648.258	-696.99	-69959.7	-69312.3	-112600	-25832	-106100	-98427.4	-69312.3	-54571.8	-166330	-97077.9	-19763.8	-19749	-185950	-44.2134	-36.7591	-97077.9	-67504.7	-152210	-34186.4	-1372.08	-97077.9	-61436.5	-33704.2	-95249	-6068.24	-0.273155
