# Supplementary material for: Integrating enzyme fermentation in lignocellulosic ethanol production: life-cycle assessment and techno-economic analysis
Source: Biotechnol Biofuels. 2017 Feb 23;10:51. doi: 10.1186/s13068-017-0733-0 (PMC5324314; doi:10.1186/s13068-017-0733-0)
Supplement: Supplementary file 3 — Additional file 3. Aspen Process Economic Analyzer data for the equipment cost and the total direct cost (in SEK). The quoted items (e.g. steam pretreatment unit) are not included in the list, as we do not have permission to present the quoted prices in details. [file 13068_2017_733_MOESM3_ESM.xlsx]

## Sheet: Munka1
EQUIP.ICS (Equipment)
Area Name	Component Name	Component Type	Equipment Cost	Total Direct Cost	Equipment Weight	Installed Weight
			(SEK)	(SEK)	KG	KG
Feedstock Handling	Belt conveyors horizontal	DCO OPEN BELT	1412100	1913200	3810	32354
Feedstock Handling	Belt Conveyor vertical	DCO OPEN BELT	698600	1419600	2722	31910
Feedstock Handling	Silo B	DVT CONE BTM	405600	894600	6700	16634
Feedstock Handling	Silo C	DVT CONE BTM	371800	830800	5900	15463
Feedstock Handling	Silo D	DVT CONE BTM	151400	367900	1300	5734
Feedstock Handling	Silo A	DVT CONE BTM	1305500	3097900	26000	53628
Feedstock Handling	Feedstock Feeders	EFE VIBRATING	138200	209600	1260	7855
Feedstock Handling	Motors	EMOTENCLOSED	12200	76600	100	5422
Feedstock Handling	Vibrator	EST DEFLAKE CN	549900	1657100	1900	16252
Feedstock Handling	Elevator	ECO CENT BKT L	499400	638300	4100	7554
Feedstock Handling	Truck Scale	ES TRUCK	962100	1468500	15700	21667
CEF	pumpseed1	DCP CENTRIF	53000	246200	100	5743
CEF	pumpseed2	DCP CENTRIF	57000	305500	120	5288
CEF	pumpprod	DCP CENTRIF	81600	475000	240	5663
CEF	fermseed1	DVT JACKETED	1154400	6059100	3840	49394
CEF	fermseed2	DVT CYLINDER	1953000	7196300	9000	66404
CEF	fermprod	DVT STORAGE	23469600	62066000	180000	564148
CEF	coilseed2	EHE HEATER STM	31200	1014000	113	15880
CEF	coilprod	EHE HEATER STM	4536000	12415300	26400	103186
SSF	SSF-Press	EF CARTRIDGE	31474952	32074500	390	2291
SSF	compressor	EAC CENTRIF M	21910600	28011600	121600	280282
SSF	pumpyeast1	DCP CENTRIF	53000	293400	100	5414
SSF	pumpyeast2	DCP CENTRIF	56000	355400	120	5678
SSF	CULT-SSF.B2	DHE PLAT FRAM	33900	850700	770	7399
SSF	pumpyeast3	DCP CENTRIF	99400	654600	320	6651
SSF	pumpssfx2	DCP CENTRIF	392800	2081400	1160	23457
SSF	coilyeast1	EHE HEATER STM	6240	591600	20	8313
SSF	coilyeast2	EHE HEATER STM	80400	668500	300	8594
SSF	CULT-SSF.HX-SSF	DHE PLAT FRAM	53000	1361900	1200	12679
SSF	coilyeast3	EHE HEATER STM	960600	2088700	5400	15732
SSF	coilssf	EHE HEATER STM	825600	5208300	4680	46645
SSF	agitatorssf	EAG FIXED PROP	6009600	6423100	14400	50785
SSF	fermyeast1	DVT CYLINDER	443700	3105700	1470	22885
SSF	fermyeast2	DVT CYLINDER	941700	4203000	4500	38431
SSF	fermyeast3	DVT STORAGE	2031000	8030900	14100	65563
SSF	fermssf	DVT STORAGE	34389600	64926000	326400	616020
SSF	Scrubber	DTW PACKED	365000	1445700	1200	14102
Distillation	Dehydration	DTW PACKED	8712372	10674500	7900	22620
Distillation	Vacuum Pump Dist	EVP WATER SEAL	243400	491600	120	6461
Distillation	DISTILL.RECTIFY-bottoms pump	DCP CENTRIF	63600	515600	140	6659
Distillation	DISTILL.STRIP-HI-bottoms pump	DCP CENTRIF	106100	658300	340	6659
Distillation	DISTILL.STRIP-LO-bottoms pump	DCP CENTRIF	114100	668600	370	6701
Distillation	DISTILL.HX-PROD	DHE PLAT FRAM	13000	857000	280	7476
Distillation	DISTILL.RECTIFY-cond	DHE FIXED T S	487500	1897600	3300	13363
Distillation	DISTILL.RECTIFY-tower	DTW TRAYED	5224400	8824000	32000	67530
Distillation	DISTILL.RECTIFY-reflux pump	DCP CENTRIF	61100	410000	130	6221
Distillation	DISTILL.RECTIFY-reb	DRB U TUBE	3811100	4831200	27300	37164
Distillation	P-DST	DCP CENTRIF	134300	884600	310	8269
Distillation	DISTILL.P-BTMS	DCP CENTRIF	51700	399500	100	6163
Distillation	DISTILL.P-LO	DCP CENTRIF	95300	608800	250	6791
Distillation	DISTILL.P-HI	DCP CENTRIF	103300	668800	270	7133
Distillation	DISTILL.STRIP-HI-tower	DTW TRAYED	1852900	3980000	9000	31657
Distillation	HX-DST	DHE FLOAT HEAD	1064500	1934700	8000	15658
Distillation	DISTILL.STRIP-HI-reb	DRB U TUBE	3376800	4457600	23400	33410
Distillation	DISTILL.STRIP-LO-tower	DTW TRAYED	2220500	4554600	11000	34772
Distillation	DISTILL.HX-LO	DHE FLOAT HEAD	320200	986000	1900	7807
Distillation	DISTILL.RECTIFY-cond acc	DHT HORIZ DRUM	210100	1380000	820	7936
Distillation	DISTILL.STRIP-LO-reb	DRB U TUBE	2314800	3346500	16200	25577
Distillation	DISTILL.HX-HI	DHE FLOAT HEAD	933900	1669900	6900	13456
Distillation	DISTILL.B3	DHE FLOAT HEAD	173700	1089100	720	7875
Distillation	EVP-SEP.PREHEATA	DHE FLOAT HEAD	834100	1866800	6200	14167
Evaporation	Vacuum Pump Evap	EVP WATER SEAL	455500	708000	240	6603
Evaporation	Condensate stripper	DTW TRAYED	1722300	3408700	7000	24372
Evaporation	Cond strip condenser	DHE FIXED T S	479000	552600	2900	3985
Evaporation	Cond strip pump	DCP CENTRIF	148600	1060700	400	12862
Evaporation	Air compressor Pneuma	EAC CENTRIF M	4137700	5684900	13800	77238
Evaporation	PneumaPress	EF CARTRIDGE	19529942	19932800	300	1558
Evaporation	EVP-SEP.EFF-4	EE LONG VERT	4138700	7273100	0	35356
Evaporation	EVP-SEP.HX-COND	DHE FLOAT HEAD	2180200	5110400	17300	35414
Evaporation	EVP-SEP.EXP-4-flash vessel	DVT CYLINDER	475300	2269700	2300	13440
Evaporation	EVP-SEP.P-COND-1	DCP CENTRIF	63200	569200	110	6609
Evaporation	EVP-SEP.P-SYRUP	DCP CENTRIF	49700	397200	100	6817
Evaporation	EVP-SEP.EXP-3-flash vessel	DVT CYLINDER	346600	1746300	1500	11158
Evaporation	EVP-SEP.EFF-2	EE LONG VERT	3257800	5852300	0	30248
Evaporation	EVP-SEP.EFF-3	EE LONG VERT	3723100	6606900	0	33022
Evaporation	EVP-SEP.HX-EVP	DHE FLOAT HEAD	394700	1088800	2500	8953
Evaporation	EVP-SEP.EFF-1	EE LONG VERT	3228400	5804200	0	30066
Evaporation	EVP-SEP.EFF-5	EE LONG VERT	10696200	18223700	0	83548
Evaporation	EVP-SEP.P-IN	DCP CENTRIF	152500	917900	470	8885
Evaporation	EVP-SEP.EXP-2-flash vessel	DVT CYLINDER	261500	1593500	1100	10110
Pellet Production	Pellet	EFE ROTARY	3490641	3545900	1800	35422
Pellet Production	Dryer	ERD DIRECT	23568264	27144700	0	38461
Pellet Production	TO-DRYER	ECO SCREW	557500	796000	1900	6186
Steam Generation	Turbine HP	EEG TURBO GEN	28725300	31852200	54400	83612
Storage	Office	BCIVBUILDING	0	453700	0	0
Storage	Warehouse	BCIVBUILDING	0	1189700	0	0
Storage	Control Room	BCIVBUILDING	0	478000	0	0
Storage	Laboratory	BCIVBUILDING	0	1353700	0	0
Storage	Nutrients feeder	ECO SCREW	157800	354700	1300	5670
Storage	CULT-SSF.M-SLURRY	DVT STORAGE	435700	1484200	5700	20460
Storage	CULT-SSF.V-SSF	DVT STORAGE	780800	2037500	5700	17725
Storage	V-DST	DVT STORAGE	780800	2037500	5700	17725
Storage	EVP-SEP.V-EVP	DVT CYLINDER	1402400	4090300	9700	33002
Storage	EVP-SEP.TANKCOND	DVT STORAGE	686200	1862800	4800	15882
Storage	V-SO2	DVT SPHERE	2816000	4952400	26900	46339
Storage	V-H2SO4	DVT STORAGE	108900	522300	170	2644
Storage	V-Ammonia	DVT STORAGE	1113100	2458300	8900	24867
Storage	V-H3PO4	DVT STORAGE	129500	548400	290	2816
Storage	V-Defoamer	DVT STORAGE	168500	599700	580	3227
Storage	V-Molasses	DVT STORAGE	1113100	2458300	8900	24867
Storage	V-PROD	DVT STORAGE	7103700	11532300	68100	114976
